# Supplementary material for: Crystal structure of anilazine
Source: Acta Crystallogr Sect E Struct Rep Online. 2014 Aug 1;70(Pt 9):o923. doi: 10.1107/S160053681401647X (PMC4186163; doi:10.1107/S160053681401647X)
Supplement: Supplementary file 1 [file e-70-0o923-sup1.cif]

##############################################################################
#                                                                            #
# This CIF contains the data in a paper accepted for publication in          #
# Acta Crystallographica Section E. It conforms to the requirements of       #
# Notes for Authors for Acta Crystallographica Section E, and has been       #
# peer reviewed under the auspices of the IUCr Commission on Journals.       #
#                                                                            #
# Full details of the Crystallographic Information File format               #
# are given in the paper "The Crystallographic Information File (CIF):       #
# a New Standard Archive File for Crystallography" by S. R. Hall, F. H.      #
# Allen and I. D. Brown [Acta Cryst. (1991), A47, 655-685].                  #
#                                                                            #
# The current version of the core CIF dictionary is obtainable from          #
# ftp://ftp.iucr.org/pub/cif_core.dic.                                       #
#                                                                            #
# Software is freely available for graphical display of the structure(s)     #
# in this CIF. For information consult the CIF software page                 #
# http://www.iucr.org/resources/cif/software.                                #
#                                                                            #
# This file may be used for bona fide research purposes within the           #
# scientific community so long as proper attribution is given to the journal # 
# article from which it was obtained.                                        #
#                                                                            #
##############################################################################
data_global
_audit_creation_method     'form.cif (version 2.0)'
_journal_data_validation_number     ?
_journal_date_recd_electronic     2014-07-11
_journal_date_accepted     2014-07-16
_journal_name_full     'Acta Crystallographica, Section E'
_journal_year     2014
_journal_volume     70
_journal_issue      9
_journal_page_first     o923
_journal_page_last     o923
_journal_paper_category     HO
_journal_paper_doi     10.1107/S160053681401647X
_journal_coeditor_code     HG5398
loop_
    _publ_contact_author_name
    _publ_contact_author_address
    _publ_contact_author_email
    'Tae Ho Kim'
;
Department of Chemistry
Gyeongsang National University
Jinju 660-701
Republic of Korea
;
 thkim@gnu.ac.kr
    'Kim, Jineun'
;
Department of Chemistry and Research Institute of Natural Sciences,
Gyeongsang National University, Jinju 660-701, Republic of Korea
;
 jekim@gnu.ac.kr
_publ_contact_author_fax     '+82-55-772-2789'
_publ_contact_author_phone     '+82-55-772-2789'
_publ_section_title
;
Crystal structure of anilazine
;
loop_
    _publ_author_name
    _publ_author_address
    'Jeon, Youngeun'
;
Department of Chemistry and Research Institute of Natural Sciences,
Gyeongsang National University, Jinju 660-701, Republic of Korea
;
    'Kim, Jineun'
;
Department of Chemistry and Research Institute of Natural Sciences,
Gyeongsang National University, Jinju 660-701, Republic of Korea
;
    'Kang, Gihang'
;
Department of Chemistry and Research Institute of Natural Sciences,
Gyeongsang National University, Jinju 660-701, Republic of Korea
;
    'Kim, Tae Ho'
;
Department of Chemistry and Research Institute of Natural Sciences,
Gyeongsang National University, Jinju 660-701, Republic of Korea
;
_publ_section_synopsis     .
data_I
_audit_creation_method     SHELXTL
_database_code_depnum_ccdc_archive     'CCDC 1014189'
_chemical_name_systematic
;
4,6-Dichloro-<i>N</i>-(2-chlorophenyl)-1,3,5-triazin-2-amine
;
_chemical_name_common     ?
_chemical_formula_moiety     'C9 H5 Cl3 N4'
_chemical_formula_sum     'C9 H5 Cl3 N4'
_chemical_formula_iupac     'C9 H5 Cl3 N4'
_chemical_formula_weight     275.52
_chemical_melting_point     ?
_symmetry_cell_setting     triclinic
_symmetry_space_group_name_H-M     'P -1'
_symmetry_space_group_name_Hall     '-P 1'
loop_
    _symmetry_equiv_pos_as_xyz
    'x, y, z'
    '-x, -y, -z'
_cell_length_a     7.2491(9)
_cell_length_b     7.9910(9)
_cell_length_c     10.5039(13)
_cell_angle_alpha     111.954(6)
_cell_angle_beta     106.411(6)
_cell_angle_gamma     90.111(6)
_cell_volume     537.38(11)
_cell_formula_units_Z     2
_cell_measurement_reflns_used     4910
_cell_measurement_theta_min     2.77
_cell_measurement_theta_max     28.37
_cell_measurement_temperature     173(2)
_exptl_crystal_description     plate
_exptl_crystal_colour     colourless
_exptl_crystal_size_max     0.76
_exptl_crystal_size_mid     0.23
_exptl_crystal_size_min     0.12
_exptl_crystal_density_diffrn     1.703
_exptl_crystal_density_meas     ?
_exptl_crystal_density_method     'not measured'
_exptl_crystal_F_000     276
_exptl_absorpt_coefficient_mu     0.826
_exptl_absorpt_correction_type     multi-scan
_exptl_absorpt_process_details     '(SADABS; Bruker, 2009)'
_exptl_absorpt_correction_T_min     0.5725
_exptl_absorpt_correction_T_max     0.9074
_exptl_special_details     ?
_diffrn_ambient_temperature     173(2)
_diffrn_radiation_type     MoK\a
_diffrn_radiation_wavelength     0.71073
_diffrn_radiation_source     'fine-focus sealed tube'
_diffrn_radiation_monochromator     graphite
_diffrn_measurement_device_type     'Bruker APEXII CCD'
_diffrn_measurement_method     '\f and \w scans'
_diffrn_detector_area_resol_mean     ?
_diffrn_reflns_number     8699
_diffrn_reflns_av_R_equivalents     0.0211
_diffrn_reflns_av_sigmaI/netI     0.0184
_diffrn_reflns_theta_min     2.20
_diffrn_reflns_theta_max     26.00
_diffrn_reflns_theta_full     26.00
_diffrn_measured_fraction_theta_max     0.992
_diffrn_measured_fraction_theta_full     0.992
_diffrn_reflns_limit_h_min     -8
_diffrn_reflns_limit_h_max     8
_diffrn_reflns_limit_k_min     -9
_diffrn_reflns_limit_k_max     9
_diffrn_reflns_limit_l_min     -12
_diffrn_reflns_limit_l_max     12
_refine_special_details
;
Refinement of <i>F</i>^2^ against ALL reflections. The weighted <i>R</i>-factor
<i>wR</i> and goodness of fit <i>S</i> are based on <i>F</i>^2^, conventional
<i>R</i>-factors <i>R</i> are based on <i>F</i>, with <i>F</i> set to zero for
negative <i>F</i>^2^. The threshold expression of <i>F</i>^2^ >
\s(<i>F</i>^2^) is used only for calculating <i>R</i>-factors(gt) <i>etc</i>.
and is not relevant to the choice of reflections for refinement.
<i>R</i>-factors based on <i>F</i>^2^ are statistically about twice as large
as those based on <i>F</i>, and <i>R</i>- factors based on ALL data will be
even larger.
;
_reflns_number_total     2086
_reflns_number_gt     1877
_reflns_threshold_expression     I>2\s(I)
_refine_ls_structure_factor_coef     Fsqd
_refine_ls_matrix_type     full
_refine_ls_R_factor_all     0.0381
_refine_ls_R_factor_gt     0.0340
_refine_ls_wR_factor_gt     0.0825
_refine_ls_wR_factor_ref     0.0865
_refine_ls_goodness_of_fit_ref     1.065
_refine_ls_restrained_S_all     1.065
_refine_ls_number_reflns     2086
_refine_ls_number_parameters     145
_refine_ls_number_restraints     0
_refine_ls_hydrogen_treatment     constr
_refine_ls_weighting_scheme     calc
_refine_ls_weighting_details
         'calc w=1/[\s^2^(Fo^2^)+(0.0383P)^2^+0.3274P] where P=(Fo^2^+2Fc^2^)/3'
_atom_sites_solution_hydrogens     geom
_atom_sites_solution_primary     direct
_atom_sites_solution_secondary     difmap
_refine_ls_shift/su_max     0.001
_refine_ls_shift/su_mean     0.000
_refine_diff_density_max     0.301
_refine_diff_density_min     -0.230
_refine_ls_extinction_method     none
_refine_ls_extinction_coef     ?
loop_
    _atom_type_symbol
    _atom_type_description
    _atom_type_scat_dispersion_real
    _atom_type_scat_dispersion_imag
    _atom_type_scat_source
    'C' 'C' 0.0033 0.0016
                         'International Tables Vol C Tables 4.2.6.8 and 6.1.1.4'
    'H' 'H' 0.0000 0.0000
                         'International Tables Vol C Tables 4.2.6.8 and 6.1.1.4'
    'N' 'N' 0.0061 0.0033
                         'International Tables Vol C Tables 4.2.6.8 and 6.1.1.4'
    'Cl' 'Cl' 0.1484 0.1585
                         'International Tables Vol C Tables 4.2.6.8 and 6.1.1.4'
_computing_data_collection     'APEX2 (Bruker, 2009)'
_computing_cell_refinement     'SAINT (Bruker, 2009)'
_computing_data_reduction     'SAINT (Bruker, 2009)'
_computing_structure_solution     'SHELXTL (Sheldrick, 2008)'
_computing_structure_refinement     'SHELXTL (Sheldrick, 2008)'
_computing_molecular_graphics     'DIAMOND (Brandenburg, 2010)'
_computing_publication_material     'SHELXTL (Sheldrick, 2008)'
loop_
    _atom_site_type_symbol
    _atom_site_label
    _atom_site_fract_x
    _atom_site_fract_y
    _atom_site_fract_z
    _atom_site_U_iso_or_equiv
    _atom_site_adp_type
    _atom_site_calc_flag
    _atom_site_refinement_flags
    _atom_site_occupancy
    _atom_site_symmetry_multiplicity
    _atom_site_disorder_assembly
    _atom_site_disorder_group
    Cl Cl1 0.47189(10) 0.95710(7) 0.24807(6) 0.05066(19) Uani d . 1 1 . .
    Cl Cl2 0.39173(9) 0.25864(7) 0.08297(5) 0.04410(17) Uani d . 1 1 . .
    Cl Cl3 1.07091(9) 0.84421(8) 0.85361(6) 0.0551(2) Uani d . 1 1 . .
    N N1 0.4406(2) 0.6089(2) 0.17713(17) 0.0349(4) Uani d . 1 1 . .
    N N2 0.6364(3) 0.7946(2) 0.41465(18) 0.0352(4) Uani d . 1 1 . .
    N N3 0.5964(2) 0.4720(2) 0.33916(17) 0.0316(4) Uani d . 1 1 . .
    N N4 0.7900(3) 0.6655(2) 0.56838(18) 0.0347(4) Uani d . 1 1 . .
    H H4N 0.8274 0.7803 0.6264 0.042 Uiso calc R 1 1 . .
    C C1 0.5218(3) 0.7666(3) 0.2854(2) 0.0347(5) Uani d . 1 1 . .
    C C2 0.6700(3) 0.6401(3) 0.4365(2) 0.0306(4) Uani d . 1 1 . .
    C C3 0.4865(3) 0.4707(3) 0.2148(2) 0.0317(4) Uani d . 1 1 . .
    C C4 0.8659(3) 0.5413(3) 0.6295(2) 0.0307(4) Uani d . 1 1 . .
    C C5 1.0003(3) 0.6117(3) 0.7676(2) 0.0362(5) Uani d . 1 1 . .
    C C6 1.0775(3) 0.5011(3) 0.8385(2) 0.0425(5) Uani d . 1 1 . .
    H H6 1.1661 0.5521 0.9332 0.051 Uiso calc R 1 1 . .
    C C7 1.0244(3) 0.3153(3) 0.7702(3) 0.0452(6) Uani d . 1 1 . .
    H H7 1.0767 0.2380 0.8181 0.054 Uiso calc R 1 1 . .
    C C8 0.8961(3) 0.2422(3) 0.6332(2) 0.0403(5) Uani d . 1 1 . .
    H H8 0.8619 0.1143 0.5862 0.048 Uiso calc R 1 1 . .
    C C9 0.8157(3) 0.3542(3) 0.5627(2) 0.0362(5) Uani d . 1 1 . .
    H H9 0.7260 0.3023 0.4684 0.043 Uiso calc R 1 1 . .
loop_
    _atom_site_aniso_label
    _atom_site_aniso_U_11
    _atom_site_aniso_U_22
    _atom_site_aniso_U_33
    _atom_site_aniso_U_12
    _atom_site_aniso_U_13
    _atom_site_aniso_U_23
    Cl1 0.0751(4) 0.0358(3) 0.0427(3) 0.0136(3) 0.0125(3) 0.0211(2)
    Cl2 0.0546(4) 0.0341(3) 0.0310(3) 0.0005(2) -0.0021(2) 0.0101(2)
    Cl3 0.0551(4) 0.0449(3) 0.0403(3) -0.0067(3) -0.0071(3) 0.0055(2)
    N1 0.0384(10) 0.0364(9) 0.0292(9) 0.0060(7) 0.0056(7) 0.0155(7)
    N2 0.0398(10) 0.0328(9) 0.0315(9) 0.0042(7) 0.0070(8) 0.0137(7)
    N3 0.0326(9) 0.0330(8) 0.0274(8) 0.0040(7) 0.0047(7) 0.0131(7)
    N4 0.0389(10) 0.0306(8) 0.0269(8) 0.0012(7) 0.0015(7) 0.0090(7)
    C1 0.0400(12) 0.0339(10) 0.0346(11) 0.0075(9) 0.0125(9) 0.0173(9)
    C2 0.0301(10) 0.0337(10) 0.0270(10) 0.0031(8) 0.0074(8) 0.0116(8)
    C3 0.0322(10) 0.0333(10) 0.0284(10) 0.0040(8) 0.0074(8) 0.0120(8)
    C4 0.0278(10) 0.0376(10) 0.0257(9) 0.0038(8) 0.0061(8) 0.0129(8)
    C5 0.0319(11) 0.0419(11) 0.0291(10) 0.0005(9) 0.0056(9) 0.0102(9)
    C6 0.0330(11) 0.0604(14) 0.0309(11) 0.0038(10) 0.0017(9) 0.0203(10)
    C7 0.0400(13) 0.0568(14) 0.0462(13) 0.0113(11) 0.0074(10) 0.0322(11)
    C8 0.0416(12) 0.0390(11) 0.0413(12) 0.0052(9) 0.0096(10) 0.0190(10)
    C9 0.0360(11) 0.0376(11) 0.0306(11) 0.0028(9) 0.0031(9) 0.0135(9)
_geom_special_details
;
All e.s.d.'s (except the e.s.d. in the dihedral angle between two l.s. planes)
are estimated using the full covariance matrix. The cell e.s.d.'s are taken
into account individually in the estimation of e.s.d.'s in distances, angles
and torsion angles; correlations between e.s.d.'s in cell parameters are only
used when they are defined by crystal symmetry. An approximate (isotropic)
treatment of cell e.s.d.'s is used for estimating e.s.d.'s involving l.s.
planes.
;
loop_
    _geom_bond_atom_site_label_1
    _geom_bond_atom_site_label_2
    _geom_bond_site_symmetry_2
    _geom_bond_distance
    _geom_bond_publ_flag
    Cl1 C1 . 1.724(2) ?
    Cl2 C3 . 1.722(2) ?
    Cl3 C5 . 1.735(2) ?
    N1 C3 . 1.319(3) ?
    N1 C1 . 1.332(3) ?
    N2 C1 . 1.311(3) ?
    N2 C2 . 1.348(3) ?
    N3 C3 . 1.320(2) ?
    N3 C2 . 1.340(2) ?
    N4 C2 . 1.351(2) ?
    N4 C4 . 1.407(2) ?
    N4 H4N . 0.8800 ?
    C4 C9 . 1.389(3) ?
    C4 C5 . 1.399(3) ?
    C5 C6 . 1.382(3) ?
    C6 C7 . 1.383(3) ?
    C6 H6 . 0.9500 ?
    C7 C8 . 1.375(3) ?
    C7 H7 . 0.9500 ?
    C8 C9 . 1.394(3) ?
    C8 H8 . 0.9500 ?
    C9 H9 . 0.9500 ?
loop_
    _geom_angle_atom_site_label_1
    _geom_angle_atom_site_label_2
    _geom_angle_atom_site_label_3
    _geom_angle_site_symmetry_1
    _geom_angle_site_symmetry_3
    _geom_angle
    _geom_angle_publ_flag
    C3 N1 C1 . . 111.18(17) ?
    C1 N2 C2 . . 113.30(17) ?
    C3 N3 C2 . . 112.78(17) ?
    C2 N4 C4 . . 131.55(17) ?
    C2 N4 H4N . . 114.2 ?
    C4 N4 H4N . . 114.2 ?
    N2 C1 N1 . . 128.42(18) ?
    N2 C1 Cl1 . . 116.36(15) ?
    N1 C1 Cl1 . . 115.21(15) ?
    N3 C2 N2 . . 125.21(17) ?
    N3 C2 N4 . . 120.43(17) ?
    N2 C2 N4 . . 114.35(17) ?
    N1 C3 N3 . . 129.10(19) ?
    N1 C3 Cl2 . . 115.58(15) ?
    N3 C3 Cl2 . . 115.32(15) ?
    C9 C4 C5 . . 117.95(18) ?
    C9 C4 N4 . . 124.50(18) ?
    C5 C4 N4 . . 117.55(18) ?
    C6 C5 C4 . . 121.7(2) ?
    C6 C5 Cl3 . . 118.75(16) ?
    C4 C5 Cl3 . . 119.51(16) ?
    C5 C6 C7 . . 119.3(2) ?
    C5 C6 H6 . . 120.3 ?
    C7 C6 H6 . . 120.3 ?
    C8 C7 C6 . . 120.1(2) ?
    C8 C7 H7 . . 120.0 ?
    C6 C7 H7 . . 120.0 ?
    C7 C8 C9 . . 120.6(2) ?
    C7 C8 H8 . . 119.7 ?
    C9 C8 H8 . . 119.7 ?
    C4 C9 C8 . . 120.32(19) ?
    C4 C9 H9 . . 119.8 ?
    C8 C9 H9 . . 119.8 ?
loop_
    _geom_torsion_atom_site_label_1
    _geom_torsion_atom_site_label_2
    _geom_torsion_atom_site_label_3
    _geom_torsion_atom_site_label_4
    _geom_torsion_site_symmetry_1
    _geom_torsion_site_symmetry_2
    _geom_torsion_site_symmetry_3
    _geom_torsion_site_symmetry_4
    _geom_torsion
    _geom_torsion_publ_flag
    C2 N2 C1 N1 . . . . -1.0(3) ?
    C2 N2 C1 Cl1 . . . . -179.78(15) ?
    C3 N1 C1 N2 . . . . 1.1(3) ?
    C3 N1 C1 Cl1 . . . . 179.87(15) ?
    C3 N3 C2 N2 . . . . 1.0(3) ?
    C3 N3 C2 N4 . . . . -178.20(18) ?
    C1 N2 C2 N3 . . . . -0.2(3) ?
    C1 N2 C2 N4 . . . . 179.11(18) ?
    C4 N4 C2 N3 . . . . 2.5(3) ?
    C4 N4 C2 N2 . . . . -176.9(2) ?
    C1 N1 C3 N3 . . . . 0.0(3) ?
    C1 N1 C3 Cl2 . . . . -179.43(15) ?
    C2 N3 C3 N1 . . . . -1.0(3) ?
    C2 N3 C3 Cl2 . . . . 178.47(14) ?
    C2 N4 C4 C9 . . . . -5.2(4) ?
    C2 N4 C4 C5 . . . . 175.2(2) ?
    C9 C4 C5 C6 . . . . -1.9(3) ?
    N4 C4 C5 C6 . . . . 177.6(2) ?
    C9 C4 C5 Cl3 . . . . 178.72(16) ?
    N4 C4 C5 Cl3 . . . . -1.7(3) ?
    C4 C5 C6 C7 . . . . 1.5(3) ?
    Cl3 C5 C6 C7 . . . . -179.08(18) ?
    C5 C6 C7 C8 . . . . 0.0(4) ?
    C6 C7 C8 C9 . . . . -1.1(4) ?
    C5 C4 C9 C8 . . . . 0.8(3) ?
    N4 C4 C9 C8 . . . . -178.8(2) ?
    C7 C8 C9 C4 . . . . 0.7(3) ?
loop_
    _geom_hbond_atom_site_label_D
    _geom_hbond_atom_site_label_H
    _geom_hbond_atom_site_label_A
    _geom_hbond_site_symmetry_A
    _geom_hbond_distance_DH
    _geom_hbond_distance_HA
    _geom_hbond_distance_DA
    _geom_hbond_angle_DHA
    C6 H6 N1 1_656 0.95 2.64 3.568(3) 165.2
    C8 H8 N2 1_545 0.95 2.71 3.605(3) 158.2
_iucr_refine_instructions_details
;
TITL I in P-1
CELL 0.71073 7.2491 7.9910 10.5039 111.954 106.411 90.111
ZERR 2.00 0.0009 0.0009 0.0013 0.006 0.006 0.006
LATT 1
SFAC C  H  N  Cl
UNIT 18  10  8  6
OMIT 0 52
SIZE 0.120 0.230 0.760
TEMP -100.000
L.S. 4
ACTA
BOND $H
FMAP 2
PLAN 10
CONF
EQIV $1 1+x, y, 1+z
EQIV $2 x, -1+y, z
HTAB C6 N1_$1
HTAB C8 N2_$2
MPLA 6 C4 C5 C6 C7 C8 C9
MPLA 6 C1 N1 C3 N3 C2 N2
WGHT    0.038300    0.327400
FVAR       0.18777
CL1   4    0.471890    0.957101    0.248069    11.00000    0.07511    0.03580 =
         0.04268    0.02107    0.01248    0.01358
CL2   4    0.391734    0.258643    0.082974    11.00000    0.05457    0.03410 =
         0.03100    0.01009   -0.00213    0.00052
CL3   4    1.070908    0.844207    0.853612    11.00000    0.05514    0.04492 =
         0.04027    0.00549   -0.00712   -0.00666
N1    3    0.440605    0.608871    0.177133    11.00000    0.03844    0.03641 =
         0.02917    0.01553    0.00558    0.00603
N2    3    0.636426    0.794618    0.414647    11.00000    0.03984    0.03284 =
         0.03149    0.01368    0.00702    0.00418
N3    3    0.596358    0.472018    0.339159    11.00000    0.03261    0.03304 =
         0.02738    0.01307    0.00467    0.00403
N4    3    0.790042    0.665479    0.568378    11.00000    0.03893    0.03060 =
         0.02689    0.00902    0.00148    0.00119
AFIX  43
H4N   2    0.827447    0.780287    0.626446    11.00000   -1.20000
AFIX   0
C1    1    0.521819    0.766587    0.285385    11.00000    0.04001    0.03392 =
         0.03461    0.01725    0.01249    0.00746
C2    1    0.669983    0.640085    0.436464    11.00000    0.03006    0.03367 =
         0.02696    0.01157    0.00745    0.00310
C3    1    0.486532    0.470743    0.214775    11.00000    0.03217    0.03330 =
         0.02838    0.01197    0.00738    0.00404
C4    1    0.865949    0.541286    0.629514    11.00000    0.02777    0.03763 =
         0.02571    0.01285    0.00614    0.00381
C5    1    1.000257    0.611743    0.767565    11.00000    0.03187    0.04189 =
         0.02908    0.01023    0.00562    0.00050
C6    1    1.077489    0.501082    0.838494    11.00000    0.03299    0.06042 =
         0.03094    0.02028    0.00171    0.00384
AFIX  43
H6    2    1.166103    0.552102    0.933157    11.00000   -1.20000
AFIX   0
C7    1    1.024426    0.315263    0.770227    11.00000    0.04001    0.05678 =
         0.04618    0.03216    0.00737    0.01129
AFIX  43
H7    2    1.076715    0.238012    0.818067    11.00000   -1.20000
AFIX   0
C8    1    0.896101    0.242176    0.633214    11.00000    0.04155    0.03903 =
         0.04125    0.01901    0.00957    0.00524
AFIX  43
H8    2    0.861948    0.114259    0.586212    11.00000   -1.20000
AFIX   0
C9    1    0.815666    0.354191    0.562667    11.00000    0.03596    0.03755 =
         0.03061    0.01352    0.00311    0.00280
AFIX  43
H9    2    0.726043    0.302303    0.468430    11.00000   -1.20000
HKLF 4 1 1 0 0 0 1 0 0 0 1
REM  I in P-1
REM R1 =  0.0340 for   1877 Fo > 4sig(Fo)  and  0.0381 for all   2086 data
REM    145 parameters refined using      0 restraints
END
WGHT      0.0383      0.3274
REM Highest difference peak  0.301,  deepest hole -0.230,  1-sigma level  0.059
Q1    1   0.5578  0.2618  0.0827  11.00000  0.05    0.30
Q2    1   0.9114  0.8332  0.8554  11.00000  0.05    0.28
Q3    1   0.6448  0.9585  0.2485  11.00000  0.05    0.27
Q4    1   1.1870  0.0384  0.7532  11.00000  0.05    0.25
Q5    1   1.2683  0.8409  0.8482  11.00000  0.05    0.24
Q6    1   0.5593  0.9154  0.2978  11.00000  0.05    0.23
Q7    1   0.1672  0.2449  0.0844  11.00000  0.05    0.21
Q8    1   0.3350  0.2381 -0.0031  11.00000  0.05    0.21
Q9    1   0.9962  0.7332  0.9067  11.00000  0.05    0.20
Q10   1   0.4465  0.3675  0.1417  11.00000  0.05    0.20
;
