# Supplementary material for: Crystal structure of anilazine
Source: Acta Crystallogr Sect E Struct Rep Online. 2014 Aug 1;70(Pt 9):o923. doi: 10.1107/S160053681401647X (PMC4186163; doi:10.1107/S160053681401647X)
Supplement: Supplementary file 2 [file e-70-0o923-Isup2.hkl]

# 
# h,k,l, Fc-squared, Fo-squared, sigma(Fo-squared) and status flag 
# 
data_I
_shelx_title ' JK546 in P-1' 
_shelx_refln_list_code          4 
_shelx_F_calc_maximum      177.43 
_exptl_crystal_F_000       276.00 
_reflns_d_resolution_high  0.8107 
 
loop_ 
 _symmetry_equiv_pos_as_xyz 
 'x, y, z' 
 '-x, -y, -z' 
 
_cell_length_a     7.2491 
_cell_length_b     7.9910 
_cell_length_c    10.5039 
_cell_angle_alpha 111.954 
_cell_angle_beta  106.411 
_cell_angle_gamma  90.111 
 
_shelx_F_squared_multiplier     1.000 
 
loop_ 
 _refln_index_h 
 _refln_index_k 
 _refln_index_l 
 _refln_F_squared_calc 
 _refln_F_squared_meas 
 _refln_F_squared_sigma 
 _refln_observed_status 
   1   0   0      675.85      667.91      8.09 o 
   2   0   0     5039.35     5026.84     48.31 o 
   3   0   0      106.95      105.98      1.31 o 
   4   0   0       86.20       84.60      1.25 o 
   5   0   0        5.26        9.40      0.54 o 
   6   0   0        7.45       11.91      1.60 o 
   7   0   0       63.01       64.88      4.26 o 
   8   0   0        1.02        0.85      0.85 o 
  -8   1   0        0.89        0.85      0.69 o 
  -7   1   0       51.43       48.11      2.97 o 
  -6   1   0       56.64       60.05      1.54 o 
  -5   1   0      608.06      579.32      7.65 o 
  -4   1   0        2.08        1.16      0.20 o 
  -3   1   0       97.26       97.43      1.31 o 
  -2   1   0     1533.05     1625.42     15.97 o 
  -1   1   0       28.79       25.54      0.40 o 
   0   1   0     1315.93     1433.87     11.35 o 
   1   1   0     1013.48      994.45      7.23 o 
   2   1   0     3744.00     3733.44     30.47 o 
   3   1   0        0.79        0.52      0.13 o 
   4   1   0      264.86      247.16      2.89 o 
   5   1   0        0.50        1.23      0.26 o 
   6   1   0      118.84      121.92      8.93 o 
   7   1   0        6.87        6.91      1.20 o 
   8   1   0       11.68       13.05      1.99 o 
  -8   2   0        5.07        3.97      1.07 o 
  -7   2   0        2.57        3.74      0.75 o 
  -6   2   0        9.40        9.12      0.82 o 
  -5   2   0      408.89      381.25      4.54 o 
  -4   2   0        0.75        0.57      0.24 o 
  -3   2   0     1507.68     1438.61     14.35 o 
  -2   2   0       13.10       17.24      0.39 o 
  -1   2   0     1009.28      990.07      8.42 o 
   0   2   0      387.75      413.06      3.40 o 
   1   2   0        2.70        1.29      0.11 o 
   2   2   0     1190.72     1252.79      9.71 o 
   3   2   0      126.07      137.52      1.85 o 
   4   2   0      985.38      991.56     13.16 o 
   5   2   0       14.94       14.75      1.18 o 
   6   2   0       40.32       43.72      2.62 o 
   7   2   0       31.25       36.12      2.78 o 
   8   2   0       12.77       16.31      1.81 o 
  -8   3   0        6.49        5.19      2.27 o 
  -7   3   0       16.15       18.24      1.57 o 
  -6   3   0       32.62       33.79      1.86 o 
  -5   3   0        7.95       12.29      0.92 o 
  -4   3   0     1208.61     1220.54     14.03 o 
  -3   3   0     1134.35     1089.53      9.74 o 
  -2   3   0      589.29      601.41      6.09 o 
  -1   3   0     1795.00     1805.69     15.29 o 
   0   3   0        7.41       13.54      0.45 o 
   1   3   0        0.05        0.17      0.13 o 
   2   3   0     1748.61     1858.55     13.57 o 
   3   3   0      331.17      331.16      3.39 o 
   4   3   0        1.80        1.70      0.38 o 
   5   3   0      303.65      295.45      5.97 o 
   6   3   0      264.19      279.93      5.97 o 
   7   3   0       18.25       19.42      1.76 o 
  -8   4   0       95.34       99.41      6.81 o 
  -7   4   0       27.02       32.34      2.13 o 
  -6   4   0       37.08       39.25      2.09 o 
  -5   4   0        5.29        7.33      0.83 o 
  -4   4   0        0.01        0.00      0.27 o 
  -3   4   0       14.65       17.87      0.92 o 
  -2   4   0      457.04      438.99      4.42 o 
  -1   4   0      851.85      827.18      7.13 o 
   0   4   0      319.14      321.49      3.26 o 
   1   4   0     1390.80     1356.54     11.34 o 
   2   4   0       11.27       16.18      0.55 o 
   3   4   0      114.39      108.80      2.09 o 
   4   4   0      350.19      338.50      6.76 o 
   5   4   0       16.66       23.54      4.82 o 
   6   4   0      107.05       92.92      4.08 o 
   7   4   0        3.94        3.12      1.42 o 
  -7   5   0        9.38       12.30      2.23 o 
  -6   5   0       75.92       78.09      2.95 o 
  -5   5   0       24.93       34.32      2.18 o 
  -4   5   0       33.80       29.97      1.73 o 
  -3   5   0      150.74      151.83      2.82 o 
  -2   5   0       71.63       69.44      1.41 o 
  -1   5   0        5.57        5.84      0.36 o 
   0   5   0       12.52       11.33      0.56 o 
   1   5   0      122.19      121.67      1.74 o 
   2   5   0        0.01        0.00      0.20 o 
   3   5   0      166.77      165.80      3.51 o 
   4   5   0        4.00        4.98      1.28 o 
   5   5   0        3.98       10.97      3.55 o 
   6   5   0        4.08        4.82      1.99 o 
  -7   6   0       51.82       56.03      3.69 o 
  -6   6   0       50.28       50.11      3.59 o 
  -5   6   0       76.28       76.07      3.00 o 
  -4   6   0      254.65      255.54      5.78 o 
  -3   6   0       26.23       28.09      1.75 o 
  -2   6   0       11.43       13.88      0.59 o 
  -1   6   0      266.72      274.79      3.29 o 
   0   6   0        8.89        9.61      0.68 o 
   1   6   0      300.83      273.08      3.75 o 
   2   6   0        3.62        4.39      0.61 o 
   3   6   0        1.84        1.13      0.42 o 
   4   6   0       22.28       24.10      2.38 o 
   5   6   0        6.78       10.49      2.55 o 
  -6   7   0       34.10       34.55      2.61 o 
  -5   7   0        6.02        9.45      1.41 o 
  -4   7   0        0.44        0.85      0.70 o 
  -3   7   0       30.20       31.32      2.19 o 
  -2   7   0      173.18      164.98      2.43 o 
  -1   7   0       16.83       21.06      0.91 o 
   0   7   0       22.00       22.78      1.10 o 
   1   7   0      123.56      141.70      2.89 o 
   2   7   0       46.06       39.93      1.57 o 
   3   7   0      158.53      166.44      3.73 o 
   4   7   0        9.36        9.64      2.84 o 
  -5   8   0        6.35        8.63      1.90 o 
  -4   8   0       34.63       35.33      2.61 o 
  -3   8   0        0.24        0.00      0.55 o 
  -2   8   0        3.81        4.12      0.55 o 
  -1   8   0       32.35       33.11      1.48 o 
   0   8   0       40.30       39.29      1.83 o 
   1   8   0        4.04        3.34      0.66 o 
   2   8   0       25.10       18.99      1.87 o 
   3   8   0       50.91       51.86      2.15 o 
  -2   9   0      141.02      140.42      3.53 o 
  -1   9   0        9.03        9.16      0.88 o 
   0   9   0       37.67       37.17      1.75 o 
  -1  -9   1        1.50        2.01      0.70 o 
   0  -9   1       34.18       36.38      1.61 o 
   1  -9   1       20.22       19.47      1.17 o 
   2  -9   1      158.70      160.76      4.13 o 
   3  -9   1      105.24      104.74      5.53 o 
  -3  -8   1      145.62      148.43      3.86 o 
  -2  -8   1        5.17        4.07      0.79 o 
  -1  -8   1       26.77       25.62      1.56 o 
   0  -8   1       13.72       15.81      0.98 o 
   1  -8   1       56.22       52.59      1.61 o 
   2  -8   1       28.25       28.36      1.33 o 
   3  -8   1       56.14       54.31      2.87 o 
   4  -8   1       82.73       85.15      3.38 o 
   5  -8   1       16.19       19.23      2.61 o 
  -5  -7   1       47.33       51.05      5.67 o 
  -4  -7   1       54.45       54.55      3.40 o 
  -3  -7   1       10.79       15.05      1.74 o 
  -2  -7   1      108.52      116.08      2.72 o 
  -1  -7   1      163.42      159.26      2.89 o 
   0  -7   1      129.80      125.43      3.55 o 
   1  -7   1        4.08        5.12      0.49 o 
   2  -7   1        0.40        0.32      0.29 o 
   3  -7   1       24.35       22.37      1.89 o 
   4  -7   1       74.40       68.25      3.92 o 
   5  -7   1       23.74       23.81      2.07 o 
   6  -7   1       39.38       50.25      6.24 o 
  -6  -6   1        3.30        4.54      1.99 o 
  -5  -6   1       83.53       79.64      5.53 o 
  -4  -6   1        4.71        5.43      1.29 o 
  -3  -6   1        9.03       13.34      1.47 o 
  -2  -6   1      354.57      341.71      4.72 o 
  -1  -6   1      798.29      787.04      8.19 o 
   0  -6   1     1255.32     1319.91     10.84 o 
   1  -6   1     1535.90     1498.83     13.45 o 
   2  -6   1       34.74       35.71      0.91 o 
   3  -6   1      530.50      521.84     10.32 o 
   4  -6   1       98.98       95.18      3.16 o 
   6  -6   1        0.15        0.33      0.75 o 
   7  -6   1        0.12        0.00      1.00 o 
  -6  -5   1       31.28       35.61      3.01 o 
  -5  -5   1      102.60      113.18     10.07 o 
  -4  -5   1      112.81      114.26      4.54 o 
  -3  -5   1       51.38       43.80      1.86 o 
  -2  -5   1       23.92       22.42      0.84 o 
  -1  -5   1      219.30      219.84      2.55 o 
   0  -5   1      246.95      246.67      2.61 o 
   1  -5   1      191.08      199.57      2.22 o 
   2  -5   1      678.15      656.54      7.23 o 
   3  -5   1      196.93      177.73      3.18 o 
   4  -5   1        6.74        4.53      0.71 o 
   5  -5   1       88.03       82.32      2.91 o 
   6  -5   1       22.10       23.43      1.91 o 
   7  -5   1        6.91        3.84      1.06 o 
  -7  -4   1        1.27        1.42      1.13 o 
  -6  -4   1        0.44        0.98      0.89 o 
  -5  -4   1      204.53      201.40      5.77 o 
  -4  -4   1       48.08       40.78      1.47 o 
  -3  -4   1       55.00       49.40      1.07 o 
  -2  -4   1      862.32      890.42      8.08 o 
  -1  -4   1      240.08      260.11      2.89 o 
   0  -4   1      482.67      550.05      4.99 o 
   1  -4   1      142.67      134.51      1.61 o 
   2  -4   1     1162.94     1244.09     11.09 o 
   3  -4   1      160.12      173.28      3.79 o 
   4  -4   1      197.85      196.20      3.81 o 
   5  -4   1      171.71      176.53      6.18 o 
   6  -4   1        0.47        1.49      0.73 o 
   7  -4   1        1.02        1.27      0.97 o 
  -7  -3   1        1.59        1.56      1.00 o 
  -6  -3   1       50.19       49.06      3.97 o 
  -5  -3   1      105.82      101.70      2.82 o 
  -4  -3   1       31.02       27.98      1.15 o 
  -3  -3   1     1988.12     1990.52     17.20 o 
  -2  -3   1        2.95        1.54      0.16 o 
  -1  -3   1     1905.11     2002.61     16.11 o 
   0  -3   1      296.68      302.88      2.86 o 
   1  -3   1      482.15      488.58      4.35 o 
   2  -3   1      218.62      235.83      2.68 o 
   3  -3   1      681.09      686.31      6.45 o 
   4  -3   1        7.14        9.32      0.63 o 
   5  -3   1       81.42       80.62      2.17 o 
   6  -3   1        0.00        0.00      0.53 o 
   7  -3   1      104.26      101.34      5.23 o 
   8  -3   1       98.30      101.54      5.11 o 
  -8  -2   1      101.36      101.54      4.82 o 
  -7  -2   1        5.07        4.41      0.83 o 
  -6  -2   1       28.92       29.53      2.13 o 
  -5  -2   1        0.10        2.84      0.48 o 
  -4  -2   1       73.91       62.05      1.77 o 
  -3  -2   1      215.09      210.20      2.67 o 
  -2  -2   1        1.59        2.10      0.18 o 
  -1  -2   1     1097.71     1130.01      9.11 o 
   0  -2   1       78.83       96.96      1.08 o 
   1  -2   1     1778.35     1829.71     15.11 o 
   2  -2   1      394.16      374.12      3.90 o 
   3  -2   1      146.34      130.59      2.03 o 
   4  -2   1        2.31        3.80      0.40 o 
   5  -2   1      496.32      509.87      5.90 o 
   6  -2   1        9.15       10.75      1.21 o 
   7  -2   1      207.48      202.18      5.02 o 
   8  -2   1       32.62       33.19      3.12 o 
  -8  -1   1       35.62       36.82      2.28 o 
  -7  -1   1       15.75       15.25      1.63 o 
  -6  -1   1       81.04       85.32      2.01 o 
  -5  -1   1      204.60      201.98      2.90 o 
  -4  -1   1       24.91       21.16      0.66 o 
  -3  -1   1       56.53       53.52      0.94 o 
  -2  -1   1      549.45      570.16      6.70 o 
  -1  -1   1     1232.29     1237.71     10.58 o 
   0  -1   1      348.47      370.21      2.68 o 
   1  -1   1     1031.02     1073.91      7.41 o 
   2  -1   1      121.67      114.94      1.33 o 
   3  -1   1      126.38      133.19      1.82 o 
   4  -1   1      340.71      354.85      4.15 o 
   5  -1   1        0.16        4.82      1.13 o 
   6  -1   1       21.79       20.14      2.27 o 
   7  -1   1       68.70       68.92      2.81 o 
   8  -1   1       11.19       11.06      1.99 o 
  -8   0   1        2.75        2.78      0.71 o 
  -7   0   1        0.04        0.15      0.48 o 
  -6   0   1      527.53      538.25      7.89 o 
  -5   0   1        4.69        6.01      0.59 o 
  -4   0   1     1244.40     1164.89     17.35 o 
  -3   0   1       71.27       65.14      6.10 o 
  -2   0   1      532.52      571.52      8.73 o 
  -1   0   1       28.30        0.00      0.44 o 
   0   0   1       36.10       36.16      0.41 o 
   1   0   1       70.66       66.49      0.71 o 
   2   0   1     2919.66     2839.24     21.56 o 
   3   0   1      281.63      288.38      3.14 o 
   4   0   1      869.50      883.11     11.79 o 
   5   0   1       11.94       16.60      1.09 o 
   7   0   1        1.84        3.33      0.92 o 
   8   0   1        0.07        0.00      1.13 o 
  -8   1   1       14.14       16.46      2.41 o 
  -7   1   1       16.00       14.37      0.83 o 
  -6   1   1       58.27       59.23      1.07 o 
  -5   1   1       26.56       30.21      1.79 o 
  -4   1   1      103.05       98.15      3.12 o 
  -3   1   1        3.09        7.05      0.46 o 
  -2   1   1     1002.66      985.12     11.12 o 
  -1   1   1      343.79      349.38      3.91 o 
   0   1   1      504.35      526.22      4.21 o 
   1   1   1       44.51       38.81      0.71 o 
   2   1   1      589.71      548.05      5.45 o 
   3   1   1      420.36      425.50      4.24 o 
   4   1   1      333.86      299.89      3.46 o 
   5   1   1        7.34        8.36      1.43 o 
   6   1   1       44.18       49.45      2.70 o 
   7   1   1       37.65       36.12      2.78 o 
   8   1   1       35.10       32.05      3.40 o 
  -8   2   1        1.57        2.51      0.78 o 
  -7   2   1       89.70       97.17      2.61 o 
  -6   2   1        2.13        2.92      0.43 o 
  -5   2   1        0.01        3.12      1.13 o 
  -4   2   1       90.67       84.62      1.38 o 
  -3   2   1      700.15      705.28      7.39 o 
  -2   2   1      120.90      106.77      1.39 o 
  -1   2   1      252.33      265.22      2.29 o 
   0   2   1       35.24       34.33      0.54 o 
   1   2   1       38.39       34.04      0.58 o 
   2   2   1       27.70       27.52      0.52 o 
   3   2   1       33.12       32.68      0.82 o 
   4   2   1      460.52      451.96      5.98 o 
   5   2   1       61.23       59.43      2.26 o 
   6   2   1      527.03      525.29     11.83 o 
   7   2   1       80.69       85.13      3.82 o 
  -8   3   1        4.57        4.83      0.95 o 
  -7   3   1       91.29       90.10      2.88 o 
  -6   3   1        1.21        5.25      2.41 o 
  -5   3   1      309.91      351.94      4.44 o 
  -4   3   1       82.62       81.06      1.56 o 
  -3   3   1       10.71       12.39      0.47 o 
  -2   3   1      117.86      113.44      1.65 o 
  -1   3   1     1920.50     2030.50     17.67 o 
   0   3   1      173.24      208.44      2.23 o 
   1   3   1     2272.12     2333.10     17.84 o 
   2   3   1       15.95       15.52      0.47 o 
   3   3   1       41.07       43.44      1.12 o 
   4   3   1       45.17       44.80      2.61 o 
   5   3   1        5.89        7.92      1.36 o 
   6   3   1       11.02        9.36      2.27 o 
   7   3   1        9.02       12.30      1.70 o 
  -8   4   1        0.17        0.00      0.70 o 
  -7   4   1       11.95       14.84      1.57 o 
  -6   4   1       24.78       23.47      1.75 o 
  -5   4   1        0.15        0.98      0.53 o 
  -4   4   1      163.57      160.99      3.33 o 
  -3   4   1      182.48      179.88      3.15 o 
  -2   4   1      301.85      315.20      3.45 o 
  -1   4   1        0.14        0.09      0.20 o 
   0   4   1     1102.18     1210.41     10.25 o 
   1   4   1      437.91      397.01      4.12 o 
   2   4   1       33.23       26.49      0.78 o 
   3   4   1      393.77      375.24      6.06 o 
   4   4   1       66.28       60.47      2.09 o 
   5   4   1        6.84        9.24      1.25 o 
   6   4   1        0.69        0.28      0.89 o 
  -7   5   1       22.84       23.23      2.00 o 
  -6   5   1        6.81        5.76      1.49 o 
  -5   5   1        9.04        9.09      1.15 o 
  -4   5   1      262.37      260.44      4.92 o 
  -3   5   1        8.03        8.83      0.91 o 
  -2   5   1       23.72       21.86      0.77 o 
  -1   5   1      336.36      332.58      3.47 o 
   0   5   1       58.66       65.98      1.23 o 
   1   5   1        6.90       11.00      0.67 o 
   2   5   1      350.18      336.51      4.82 o 
   3   5   1      561.53      546.37      7.14 o 
   4   5   1       69.54       67.30      4.11 o 
   5   5   1      179.64      186.64      6.22 o 
   6   5   1       42.22       43.11      4.82 o 
  -7   6   1        0.09        0.00      0.79 o 
  -6   6   1       21.41       21.62      1.99 o 
  -5   6   1      281.83      272.13      6.27 o 
  -4   6   1        0.15        0.57      0.66 o 
  -3   6   1      839.05      843.84     12.17 o 
  -2   6   1      907.79      883.54      8.88 o 
  -1   6   1      235.81      237.80      3.16 o 
   0   6   1      234.01      231.36      3.43 o 
   1   6   1       41.45       45.34      1.39 o 
   2   6   1       17.18       20.08      1.23 o 
   3   6   1       26.58       20.50      1.60 o 
   4   6   1       40.59       45.64      3.47 o 
   5   6   1      116.00      131.04      7.66 o 
  -6   7   1        3.10        1.81      0.92 o 
  -5   7   1       13.30       10.84      2.15 o 
  -4   7   1        0.07        0.17      0.75 o 
  -3   7   1        1.55        1.68      0.75 o 
  -2   7   1        4.32        3.80      0.53 o 
  -1   7   1      194.30      186.94      4.31 o 
   0   7   1      160.67      171.53      2.96 o 
   1   7   1        2.26        2.07      0.58 o 
   2   7   1       54.13       50.35      2.37 o 
   3   7   1      136.79      132.16      2.97 o 
   4   7   1        0.67        0.00      1.70 o 
  -4   8   1        0.51        0.39      0.79 o 
  -3   8   1       37.10       39.20      4.42 o 
  -2   8   1        2.71        3.97      0.64 o 
  -1   8   1       99.20       98.97      2.24 o 
   0   8   1       35.28       37.34      1.48 o 
   1   8   1      225.14      220.53      4.89 o 
   2   8   1       67.45       73.61      6.10 o 
  -2  -9   2      104.55      102.86      2.95 o 
  -1  -9   2       27.17       26.99      1.73 o 
   0  -9   2      167.63      173.12      4.31 o 
   1  -9   2        6.38        8.22      0.75 o 
   2  -9   2        0.07        1.04      0.78 o 
   3  -9   2        1.11        1.02      1.15 o 
  -4  -8   2       21.93       19.00      3.69 o 
  -3  -8   2        0.33        0.00      0.61 o 
  -2  -8   2        5.71        3.26      0.70 o 
  -1  -8   2        7.90        8.75      0.73 o 
   0  -8   2      120.81      127.53      2.52 o 
   1  -8   2        3.56        3.67      0.50 o 
   2  -8   2       97.16       96.72      1.84 o 
   3  -8   2       15.15       16.83      2.09 o 
   4  -8   2       18.46       22.13      2.06 o 
   5  -8   2       55.41       57.45      4.00 o 
  -5  -7   2       86.11       93.03      6.24 o 
  -4  -7   2       11.15       11.43      3.69 o 
  -3  -7   2       49.22       57.54      2.52 o 
  -2  -7   2       31.79       28.82      1.69 o 
  -1  -7   2        9.54       11.56      0.72 o 
   0  -7   2       62.43       64.49      1.91 o 
   1  -7   2        0.56        0.65      0.31 o 
   2  -7   2       78.07       79.41      1.89 o 
   3  -7   2        0.38        0.09      0.66 o 
   4  -7   2      113.38      105.10      3.55 o 
   5  -7   2        8.64        8.88      1.36 o 
   6  -7   2       12.15       21.04      2.30 o 
  -6  -6   2       19.77       16.45      3.12 o 
  -5  -6   2       46.72       47.77      5.53 o 
  -4  -6   2        7.48        7.70      2.27 o 
  -3  -6   2      305.23      302.39      7.39 o 
  -2  -6   2       22.25       22.63      0.99 o 
  -1  -6   2      180.72      186.22      3.45 o 
   0  -6   2        0.38        1.39      0.32 o 
   1  -6   2      168.08      169.18      2.29 o 
   2  -6   2      239.22      235.52      3.26 o 
   3  -6   2      113.36      105.75      2.86 o 
   4  -6   2        8.30        8.20      1.19 o 
   5  -6   2       78.28       78.99      3.04 o 
   6  -6   2       57.53       52.98      2.79 o 
  -7  -5   2        4.15        4.82      1.70 o 
  -6  -5   2        1.82        2.91      1.09 o 
  -5  -5   2       23.24       28.55      2.41 o 
  -4  -5   2       19.26       16.06      2.13 o 
  -3  -5   2       27.11       25.12      1.35 o 
  -2  -5   2       19.91       22.19      0.78 o 
  -1  -5   2      241.67      233.48      2.65 o 
   0  -5   2       33.51       34.17      0.78 o 
   1  -5   2      211.62      226.10      2.42 o 
   2  -5   2      219.96      204.77      3.25 o 
   3  -5   2      172.24      160.75      3.01 o 
   4  -5   2      169.45      169.79      3.75 o 
   5  -5   2       47.77       48.96      2.29 o 
   6  -5   2        0.06        0.00      0.66 o 
   7  -5   2       23.10       21.79      2.18 o 
  -7  -4   2       32.31       30.30      2.66 o 
  -6  -4   2      130.33      139.77      4.68 o 
  -5  -4   2      139.76      142.93      4.60 o 
  -4  -4   2       55.68       61.52      1.70 o 
  -3  -4   2      561.60      533.38      5.63 o 
  -2  -4   2      140.91      138.96      1.57 o 
  -1  -4   2      101.99       92.92      1.30 o 
   0  -4   2      309.90      319.61      3.01 o 
   1  -4   2      122.40      109.25      1.43 o 
   2  -4   2        1.03        4.59      0.30 o 
   3  -4   2       12.74       17.89      0.81 o 
   4  -4   2      315.90      300.63      4.43 o 
   5  -4   2      244.50      256.58      5.51 o 
   6  -4   2      411.28      405.74      9.19 o 
   7  -4   2      233.46      257.86      5.95 o 
  -8  -3   2       27.61       28.93      3.12 o 
  -7  -3   2      146.11      148.08      4.91 o 
  -6  -3   2       38.76       37.69      3.26 o 
  -5  -3   2      113.07      123.32      3.09 o 
  -4  -3   2      881.56      909.07     12.11 o 
  -3  -3   2      152.02      146.53      1.80 o 
  -2  -3   2       26.59       26.93      0.62 o 
  -1  -3   2     1621.33     1618.88     13.80 o 
   0  -3   2      849.60      965.67      8.09 o 
   1  -3   2      718.37      725.39      5.94 o 
   2  -3   2     2042.72     2135.73     17.28 o 
   3  -3   2      316.24      318.99      3.70 o 
   4  -3   2      154.99      152.18      2.56 o 
   5  -3   2        9.55       11.43      0.98 o 
   6  -3   2        1.65        1.19      0.61 o 
   7  -3   2        0.01        0.71      0.73 o 
  -8  -2   2       24.22       27.02      2.19 o 
  -7  -2   2        0.23        0.36      0.68 o 
  -6  -2   2      139.89      145.14      4.14 o 
  -5  -2   2        0.01        1.99      0.85 o 
  -4  -2   2        4.82        5.83      0.43 o 
  -3  -2   2       43.65       38.83      0.91 o 
  -2  -2   2      246.21      235.45      2.38 o 
  -1  -2   2     2374.93     2327.64     19.39 o 
   0  -2   2      135.92      137.67      1.30 o 
   1  -2   2     4068.87     3962.13     31.84 o 
   2  -2   2      101.63       89.62      1.17 o 
   3  -2   2      411.92      384.76      4.01 o 
   4  -2   2        4.59        4.72      0.42 o 
   5  -2   2       83.98       94.73      2.46 o 
   6  -2   2       29.62       31.30      1.72 o 
   7  -2   2        1.36        2.55      0.90 o 
   8  -2   2        0.90        0.00      1.13 o 
  -8  -1   2       18.74       22.69      1.55 o 
  -7  -1   2        0.22        0.28      0.51 o 
  -6  -1   2      112.71      110.38      2.31 o 
  -5  -1   2        1.28        1.31      0.36 o 
  -4  -1   2      615.73      615.44     11.30 o 
  -3  -1   2       36.29       34.16      0.92 o 
  -2  -1   2     4359.98     4561.44     41.21 o 
  -1  -1   2        0.52        0.07      0.10 o 
   0  -1   2     2743.34     3103.27     22.40 o 
   1  -1   2     1334.53     1353.48     10.29 o 
   2  -1   2      339.12      367.49      3.53 o 
   3  -1   2     2991.91     2939.48     24.96 o 
   4  -1   2      439.93      416.03      6.08 o 
   5  -1   2       92.53       91.52      2.25 o 
   6  -1   2        7.70       11.87      1.27 o 
   7  -1   2       48.32       46.89      2.54 o 
   8  -1   2        4.74        3.40      1.42 o 
  -8   0   2        1.98        2.41      1.40 o 
  -7   0   2       14.06       16.22      1.58 o 
  -6   0   2        1.39        4.52      1.28 o 
  -5   0   2       40.03       45.01      2.30 o 
  -4   0   2     2428.37     2421.14     43.12 o 
  -3   0   2      522.76      515.75      8.24 o 
  -2   0   2    31480.77    27645.09    300.12 o 
  -1   0   2       25.87       27.76      0.51 o 
   0   0   2     2232.30     2405.16     16.67 o 
   1   0   2      280.12      266.32      2.23 o 
   2   0   2      516.90      537.60      4.46 o 
   3   0   2      149.57      140.87      1.67 o 
   4   0   2       18.22       21.21      0.76 o 
   5   0   2      404.01      375.51      6.25 o 
   6   0   2       18.07       17.72      1.58 o 
   7   0   2        2.58        2.92      0.87 o 
  -8   1   2        0.11        0.13      0.75 o 
  -7   1   2       37.97       37.59      3.38 o 
  -6   1   2       19.19       19.68      1.62 o 
  -5   1   2        0.73        0.53      0.41 o 
  -4   1   2      141.79      146.92      5.96 o 
  -3   1   2        0.16        0.17      0.13 o 
  -2   1   2      138.94      105.85      1.41 o 
  -1   1   2     1424.06     1407.21     10.58 o 
   0   1   2     4308.54     4573.01     34.60 o 
   1   1   2        1.64        4.43      0.30 o 
   2   1   2       85.70       84.35      1.03 o 
   3   1   2        0.21        0.98      0.27 o 
   4   1   2      334.59      334.60      4.37 o 
   5   1   2      168.84      175.87      4.25 o 
   6   1   2        3.48        4.46      1.28 o 
   7   1   2      153.79      160.50      5.59 o 
  -8   2   2        1.44        1.17      0.86 o 
  -7   2   2       95.92       92.21      3.37 o 
  -6   2   2       35.91       32.79      1.03 o 
  -5   2   2      159.56      148.20      2.11 o 
  -4   2   2       59.79       59.88      1.13 o 
  -3   2   2       96.52       99.19      1.72 o 
  -2   2   2        5.59        7.59      0.41 o 
  -1   2   2      190.66      201.95      1.91 o 
   0   2   2     4479.50     4934.21     33.88 o 
   1   2   2      670.45      696.48      5.74 o 
   2   2   2     2210.46     2215.82     17.85 o 
   3   2   2       47.88       47.40      1.19 o 
   4   2   2        0.60        1.24      0.48 o 
   5   2   2       89.86       93.27      3.88 o 
   6   2   2      108.40      116.18      5.96 o 
   7   2   2        0.54        1.42      1.42 o 
  -8   3   2        9.01       10.48      1.18 o 
  -7   3   2        8.55        7.66      1.06 o 
  -6   3   2      380.38      378.71      7.17 o 
  -5   3   2      387.71      364.25      5.03 o 
  -4   3   2       94.05       90.82      1.88 o 
  -3   3   2      379.62      356.46      3.92 o 
  -2   3   2       62.02       60.56      1.14 o 
  -1   3   2      134.70      155.21      2.03 o 
   0   3   2      830.66      965.24      7.84 o 
   1   3   2      215.23      224.75      2.24 o 
   2   3   2      426.30      408.89      3.78 o 
   3   3   2      283.31      282.69      4.81 o 
   4   3   2      937.15      900.78     14.77 o 
   5   3   2       40.79       36.01      2.90 o 
   6   3   2        0.01        1.76      1.13 o 
  -8   4   2        0.48        0.75      0.79 o 
  -7   4   2        1.16        1.94      1.15 o 
  -6   4   2        3.82        4.78      0.92 o 
  -5   4   2      115.78      123.92      3.41 o 
  -4   4   2      242.82      223.89      4.21 o 
  -3   4   2      730.46      684.26      7.63 o 
  -2   4   2      138.96      124.66      1.85 o 
  -1   4   2      849.53      826.58      6.90 o 
   0   4   2        7.66        7.87      0.48 o 
   1   4   2       21.86       20.46      0.76 o 
   2   4   2      275.12      270.53      4.88 o 
   3   4   2       14.60       15.58      0.81 o 
   4   4   2       32.07       28.41      2.06 o 
   5   4   2        1.21        0.89      0.70 o 
   6   4   2      110.06      113.69      4.71 o 
  -7   5   2        0.09        0.00      0.82 o 
  -6   5   2        0.12        1.01      0.70 o 
  -5   5   2       21.36       23.53      1.94 o 
  -4   5   2      106.07       95.94      3.05 o 
  -3   5   2      114.47      109.51      3.96 o 
  -2   5   2      104.00       94.66      1.74 o 
  -1   5   2      503.40      480.48      4.96 o 
   0   5   2        5.01        4.99      0.46 o 
   1   5   2      184.33      178.24      2.74 o 
   2   5   2       46.23       54.36      2.20 o 
   3   5   2        2.45        4.74      0.57 o 
   4   5   2       15.52       21.80      4.25 o 
   5   5   2       48.66       57.29      5.96 o 
  -6   6   2       74.53       78.16      3.15 o 
  -5   6   2        2.59        4.65      1.24 o 
  -4   6   2       35.41       35.90      2.34 o 
  -3   6   2      108.12       99.95      4.91 o 
  -2   6   2       13.85       12.42      1.04 o 
  -1   6   2       45.37       35.68      1.04 o 
   0   6   2       10.26       10.74      0.88 o 
   1   6   2       60.70       62.54      2.31 o 
   2   6   2       21.50       15.56      1.11 o 
   3   6   2       15.79       19.56      1.84 o 
   4   6   2       58.53       62.79      3.82 o 
  -5   7   2       26.40       34.42      4.24 o 
  -4   7   2       96.74       81.55      3.78 o 
  -3   7   2       29.99       32.12      3.22 o 
  -2   7   2       22.55       22.79      1.12 o 
  -1   7   2       91.61      103.52      2.14 o 
   0   7   2       49.78       45.52      1.55 o 
   1   7   2       59.46       62.24      2.57 o 
   2   7   2        2.94        2.33      0.70 o 
   3   7   2       10.05        7.96      2.55 o 
  -4   8   2       18.88       25.16      2.99 o 
  -3   8   2       27.13       26.93      2.29 o 
  -2   8   2       38.86       36.61      1.88 o 
  -1   8   2       18.38       20.17      1.53 o 
   0   8   2        4.26        3.83      0.70 o 
   1   8   2      121.69      127.42      3.43 o 
  -2  -9   3       83.35       87.94      2.65 o 
  -1  -9   3       16.37       14.40      1.08 o 
   0  -9   3      198.75      213.16      3.67 o 
   1  -9   3       77.25       78.17      2.00 o 
   2  -9   3       73.58       72.23      2.36 o 
   3  -9   3        9.74       10.89      1.98 o 
  -4  -8   3       52.39       56.44      5.96 o 
  -3  -8   3        0.31        0.83      0.70 o 
  -2  -8   3        1.15        2.06      0.44 o 
  -1  -8   3       73.80       68.28      1.76 o 
   0  -8   3      132.74      140.43      2.67 o 
   1  -8   3      138.68      135.74      2.52 o 
   2  -8   3      200.47      210.85      4.22 o 
   3  -8   3       17.22       15.04      1.66 o 
   4  -8   3       41.38       47.32      2.96 o 
   5  -8   3        0.27        2.15      1.56 o 
  -5  -7   3       10.17       13.61      2.84 o 
  -4  -7   3        8.48        7.09      1.36 o 
  -3  -7   3       14.12       13.77      1.32 o 
  -2  -7   3      363.63      359.78      5.83 o 
  -1  -7   3       44.46       45.91      1.18 o 
   0  -7   3        6.79        7.21      0.70 o 
   1  -7   3       11.90       13.31      0.72 o 
   2  -7   3      492.67      476.62      5.42 o 
   3  -7   3      156.13      143.66      4.11 o 
   4  -7   3      228.79      232.60      5.73 o 
   5  -7   3       16.80       19.52      1.91 o 
   6  -7   3       21.85       20.53      2.30 o 
  -6  -6   3        2.35        7.02      1.40 o 
  -5  -6   3        5.19       11.43      4.54 o 
  -4  -6   3      233.11      226.29      6.41 o 
  -3  -6   3      797.31      799.85     13.14 o 
  -2  -6   3      579.07      581.15      7.19 o 
  -1  -6   3     1042.56     1010.09      8.51 o 
   0  -6   3      243.30      262.60      2.88 o 
   1  -6   3      498.55      482.85      5.03 o 
   2  -6   3      139.87      125.22      2.13 o 
   3  -6   3        2.19        4.06      0.71 o 
   4  -6   3       68.16       58.83      2.51 o 
   5  -6   3        2.53        3.46      0.99 o 
   6  -6   3        5.36        6.57      2.84 o 
  -7  -5   3        3.20        1.70      1.42 o 
  -6  -5   3       16.70       19.07      2.01 o 
  -5  -5   3       52.65       47.39      2.61 o 
  -4  -5   3       11.82       10.95      1.31 o 
  -3  -5   3        4.14        3.95      0.51 o 
  -2  -5   3      412.29      398.13      4.75 o 
  -1  -5   3      731.00      737.79      6.29 o 
   0  -5   3      544.86      550.75      4.91 o 
   1  -5   3      410.04      369.11      3.77 o 
   2  -5   3        6.74       11.92      0.65 o 
   3  -5   3      146.31      143.58      4.46 o 
   4  -5   3       27.78       27.73      1.63 o 
   5  -5   3       48.24       47.85      2.32 o 
   6  -5   3       40.98       39.20      2.43 o 
   7  -5   3        0.01        0.03      0.99 o 
  -7  -4   3       23.39       25.35      2.30 o 
  -6  -4   3        3.89        5.24      1.09 o 
  -5  -4   3       19.05       18.50      1.77 o 
  -4  -4   3      250.11      269.07      4.88 o 
  -3  -4   3      350.98      354.42      4.01 o 
  -2  -4   3      464.69      490.75      4.52 o 
  -1  -4   3       22.97       28.86      0.64 o 
   0  -4   3     2893.38     3354.69     26.86 o 
   1  -4   3     1094.32     1125.81      9.17 o 
   2  -4   3      501.27      490.78      4.58 o 
   3  -4   3      598.63      586.33      6.93 o 
   4  -4   3       41.43       44.56      1.34 o 
   5  -4   3       16.30       27.44      1.82 o 
   6  -4   3        3.54        7.21      1.31 o 
   7  -4   3        8.67        8.98      1.99 o 
  -8  -3   3        8.50        9.64      1.70 o 
  -7  -3   3       72.60       67.48      4.68 o 
  -6  -3   3       54.16       65.20      5.96 o 
  -5  -3   3      573.07      577.45     12.16 o 
  -4  -3   3       18.73       16.82      1.02 o 
  -3  -3   3      356.69      354.73      3.83 o 
  -2  -3   3      104.45       90.35      1.28 o 
  -1  -3   3      982.39      966.98      7.65 o 
   0  -3   3      111.52      124.80      1.42 o 
   1  -3   3      256.70      243.05      2.55 o 
   2  -3   3      182.04      205.93      2.10 o 
   3  -3   3       22.16       20.48      0.74 o 
   4  -3   3       23.36       22.65      0.96 o 
   5  -3   3      455.72      450.52      8.04 o 
   6  -3   3      330.43      345.34      9.33 o 
   7  -3   3       51.55       46.80      3.69 o 
  -8  -2   3        0.06        0.00      0.73 o 
  -7  -2   3        1.96        1.13      0.73 o 
  -6  -2   3        6.99        6.73      0.62 o 
  -5  -2   3      184.21      184.63      3.09 o 
  -4  -2   3       25.00       21.61      0.70 o 
  -3  -2   3      566.61      550.48      7.21 o 
  -2  -2   3      280.69      278.35      2.77 o 
  -1  -2   3      610.27      614.16      4.67 o 
   0  -2   3      355.35      371.66      3.05 o 
   1  -2   3      678.40      616.13      5.36 o 
   2  -2   3        2.99        6.65      0.27 o 
   3  -2   3      891.96      886.21      8.11 o 
   4  -2   3        0.37        1.17      0.26 o 
   5  -2   3      153.79      166.41      5.13 o 
   6  -2   3       73.79       65.23      2.67 o 
   7  -2   3        2.44        3.34      1.03 o 
  -8  -1   3        0.37        0.85      1.70 o 
  -7  -1   3       43.82       44.47      3.12 o 
  -6  -1   3        9.33        9.64      1.99 o 
  -5  -1   3       51.41       63.82      3.97 o 
  -4  -1   3      418.09      433.68     11.20 o 
  -3  -1   3     1006.66     1009.71     10.22 o 
  -2  -1   3      103.48      113.73      1.46 o 
  -1  -1   3     2195.86     2157.07     14.66 o 
   0  -1   3     1191.29     1285.08      9.44 o 
   1  -1   3       29.12       35.33      1.04 o 
   2  -1   3      860.30      875.16      6.61 o 
   3  -1   3      143.61      117.52      1.55 o 
   4  -1   3       15.50       21.12      0.82 o 
   5  -1   3      294.64      289.39      6.21 o 
   6  -1   3       10.96       14.41      1.54 o 
   7  -1   3        1.25        1.36      0.88 o 
  -8   0   3      159.73      157.42      8.51 o 
  -7   0   3        0.44        1.59      0.91 o 
  -6   0   3      162.98      162.57      5.21 o 
  -5   0   3        4.74        5.85      1.00 o 
  -4   0   3      479.98      490.67     16.45 o 
  -3   0   3       97.21       94.84      1.46 o 
  -2   0   3       10.53        8.30      0.28 o 
  -1   0   3       47.10       47.72      0.63 o 
   0   0   3     1110.54     1172.26      8.69 o 
   1   0   3     1219.76     1281.39      9.12 o 
   2   0   3      606.67      661.82      4.95 o 
   3   0   3       14.77       21.18      0.67 o 
   4   0   3       13.95       15.25      0.89 o 
   5   0   3      125.15      121.21      3.59 o 
   6   0   3       18.86       21.27      2.47 o 
   7   0   3      156.18      149.19      7.09 o 
  -8   1   3        4.73        3.99      1.08 o 
  -7   1   3        0.15        0.00      0.58 o 
  -6   1   3      139.54      151.19      4.04 o 
  -5   1   3       40.81       50.63      2.41 o 
  -4   1   3      309.57      300.69      4.14 o 
  -3   1   3       33.60       37.98      0.80 o 
  -2   1   3      229.02      245.86      2.64 o 
  -1   1   3        2.09        1.92      0.12 o 
   0   1   3      900.94      923.95      7.04 o 
   1   1   3      131.27      137.39      1.66 o 
   2   1   3      207.77      172.81      1.95 o 
   3   1   3       11.06        9.27      0.61 o 
   4   1   3        0.02        0.38      0.49 o 
   5   1   3       80.44       79.30      3.97 o 
   6   1   3      110.45      104.10      4.36 o 
   7   1   3        0.40        0.57      1.13 o 
  -8   2   3        1.72        0.76      0.79 o 
  -7   2   3        8.52        8.85      1.42 o 
  -6   2   3        2.45        6.10      1.20 o 
  -5   2   3       70.28       73.31      2.03 o 
  -4   2   3      229.21      219.92      2.86 o 
  -3   2   3        0.56        0.74      0.20 o 
  -2   2   3       11.44        6.87      0.35 o 
  -1   2   3        1.48        3.15      0.24 o 
   0   2   3      101.91      110.95      1.37 o 
   1   2   3      178.09      176.35      1.92 o 
   2   2   3     1397.72     1374.71     11.65 o 
   3   2   3      118.62      114.85      2.15 o 
   4   2   3     1062.98     1040.16     16.68 o 
   5   2   3       94.49       94.37      4.00 o 
   6   2   3       57.50       62.94      3.47 o 
  -8   3   3        0.45        1.16      0.66 o 
  -7   3   3       61.60       65.97      2.41 o 
  -6   3   3       23.89       24.80      1.65 o 
  -5   3   3        8.00       10.65      0.86 o 
  -4   3   3        0.03        0.00      0.31 o 
  -3   3   3      451.72      464.79      7.09 o 
  -2   3   3      515.05      517.82      5.12 o 
  -1   3   3      679.88      719.46      7.04 o 
   0   3   3      100.58       99.69      1.32 o 
   1   3   3        0.15        0.77      0.17 o 
   2   3   3       20.16       20.33      0.84 o 
   3   3   3       34.93       36.48      1.16 o 
   4   3   3       38.64       36.12      2.79 o 
   5   3   3        2.97        3.15      1.28 o 
   6   3   3      124.07      138.13      7.37 o 
  -8   4   3        1.27        1.51      0.89 o 
  -7   4   3        2.97        4.53      1.03 o 
  -6   4   3       11.42       13.95      1.37 o 
  -5   4   3       38.92       52.20      5.69 o 
  -4   4   3      119.91      119.67      3.07 o 
  -3   4   3       75.69       69.08      1.72 o 
  -2   4   3      425.57      420.85      4.69 o 
  -1   4   3      374.56      348.10      3.81 o 
   0   4   3       11.11       15.83      0.65 o 
   1   4   3      194.04      186.20      2.34 o 
   2   4   3      212.21      194.58      3.03 o 
   3   4   3       14.38       13.62      0.97 o 
   4   4   3       32.69       36.87      2.54 o 
   5   4   3        2.21        4.48      1.12 o 
  -7   5   3        7.17        7.23      1.84 o 
  -6   5   3       52.29       53.72      3.30 o 
  -5   5   3       65.96       73.54      2.82 o 
  -4   5   3        1.11        1.76      0.70 o 
  -3   5   3      111.07      104.05      2.76 o 
  -2   5   3       69.67       67.42      1.45 o 
  -1   5   3      151.21      160.74      2.34 o 
   0   5   3      377.70      384.69      4.92 o 
   1   5   3      876.41      843.34     11.34 o 
   2   5   3       27.07       28.02      1.79 o 
   3   5   3      138.38      133.89      2.90 o 
   4   5   3      103.68      101.68      6.52 o 
  -6   6   3        0.19        1.06      1.09 o 
  -5   6   3      214.83      226.08      7.01 o 
  -4   6   3      285.85      271.51     13.82 o 
  -3   6   3       13.63       14.30      1.49 o 
  -2   6   3       89.19       83.83      2.09 o 
  -1   6   3        8.95        8.49      0.63 o 
   0   6   3       46.10       56.48      1.91 o 
   1   6   3       25.74       30.08      1.62 o 
   2   6   3      106.22      101.24      2.79 o 
   3   6   3      323.60      330.52      6.94 o 
  -5   7   3        0.09        3.83      1.40 o 
  -4   7   3        0.68        0.28      1.00 o 
  -3   7   3       53.09       55.74      4.01 o 
  -2   7   3       59.97       61.80      2.49 o 
  -1   7   3       37.72       34.50      1.49 o 
   0   7   3       28.65       29.65      1.32 o 
   1   7   3      116.41      113.05      3.10 o 
   2   7   3       13.25       16.73      1.34 o 
  -2   8   3       87.60       88.48      2.56 o 
  -1   8   3      122.28      129.53      3.46 o 
  -3  -9   4       15.25       18.00      2.27 o 
  -2  -9   4       64.22       64.03      3.01 o 
  -1  -9   4        7.15        9.57      1.03 o 
   0  -9   4        2.20        3.07      0.59 o 
   1  -9   4        9.45        9.71      0.80 o 
   2  -9   4        0.13        0.00      0.48 o 
   3  -9   4       37.45       38.90      5.67 o 
  -4  -8   4        0.18        0.00      1.42 o 
  -3  -8   4        0.28        0.14      0.61 o 
  -2  -8   4      179.61      174.66      2.87 o 
  -1  -8   4        1.46        1.90      0.47 o 
   0  -8   4       71.88       73.38      1.82 o 
   1  -8   4       21.81       23.24      1.11 o 
   2  -8   4       56.10       53.21      1.35 o 
   3  -8   4       56.11       54.48      3.07 o 
   4  -8   4       77.41       81.15      3.91 o 
  -6  -7   4        1.68        0.57      1.70 o 
  -5  -7   4        9.70       11.80      4.82 o 
  -4  -7   4       60.45       59.43      5.25 o 
  -3  -7   4       17.71       18.41      1.29 o 
  -2  -7   4        1.85        0.84      0.45 o 
  -1  -7   4       88.91       87.89      1.70 o 
   0  -7   4      262.14      266.42      3.97 o 
   1  -7   4       13.93       10.34      0.67 o 
   2  -7   4      127.48      109.94      2.08 o 
   3  -7   4        2.88        1.17      0.79 o 
   4  -7   4      116.98      112.23      6.51 o 
   5  -7   4       15.59       22.68      2.38 o 
  -6  -6   4        0.01        0.82      0.89 o 
  -5  -6   4       80.43       83.59      3.59 o 
  -4  -6   4       31.32       29.64      1.86 o 
  -3  -6   4       35.18       32.09      1.56 o 
  -2  -6   4        5.58        5.49      0.57 o 
  -1  -6   4      171.68      171.30      2.96 o 
   0  -6   4        8.15        9.35      0.52 o 
   1  -6   4       23.55       22.22      0.88 o 
   2  -6   4       41.76       39.35      2.02 o 
   3  -6   4       61.95       59.94      2.12 o 
   4  -6   4       89.70       76.54      3.08 o 
   5  -6   4      114.89      106.25      5.98 o 
   6  -6   4       62.49       75.05      3.61 o 
  -7  -5   4        1.75        1.42      1.00 o 
  -6  -5   4       32.57       30.44      2.50 o 
  -5  -5   4       98.41       96.45      3.83 o 
  -4  -5   4       29.61       31.30      1.76 o 
  -3  -5   4      214.85      212.96      4.36 o 
  -2  -5   4       12.72       10.63      0.59 o 
  -1  -5   4       76.55       83.82      1.27 o 
   0  -5   4      248.01      250.81      2.64 o 
   1  -5   4      225.18      206.70      2.36 o 
   2  -5   4       44.17       39.75      1.08 o 
   3  -5   4       33.56       30.29      1.66 o 
   4  -5   4       86.22       87.62      2.98 o 
   5  -5   4       63.61       56.93      2.52 o 
   6  -5   4      108.99      110.99      3.66 o 
  -8  -4   4       21.86       25.81      3.12 o 
  -7  -4   4       56.70       51.47      2.66 o 
  -6  -4   4       40.96       41.82      2.30 o 
  -5  -4   4       36.87       35.88      2.01 o 
  -4  -4   4        7.96        7.21      0.82 o 
  -3  -4   4       44.96       43.82      1.02 o 
  -2  -4   4       78.72       78.83      1.17 o 
  -1  -4   4      257.78      241.18      2.43 o 
   0  -4   4        4.81        1.75      0.22 o 
   1  -4   4      323.78      349.44      3.36 o 
   2  -4   4      736.85      697.13      6.39 o 
   3  -4   4      745.87      729.15      8.39 o 
   4  -4   4      755.38      742.38     10.66 o 
   5  -4   4      420.69      429.28      8.99 o 
   6  -4   4        2.04        6.07      0.96 o 
   7  -4   4        5.33        4.82      1.70 o 
  -8  -3   4       20.17       22.60      2.10 o 
  -7  -3   4       13.25       12.82      1.84 o 
  -6  -3   4      192.82      191.36      5.11 o 
  -5  -3   4      130.41      124.43      2.57 o 
  -4  -3   4       18.60       16.50      0.99 o 
  -3  -3   4      198.44      189.25      2.30 o 
  -2  -3   4      217.54      220.05      2.60 o 
  -1  -3   4        0.01        0.08      0.11 o 
   0  -3   4     1355.38     1573.01     12.31 o 
   1  -3   4      754.63      774.51      6.45 o 
   2  -3   4      593.06      575.44      5.23 o 
   3  -3   4       54.07       49.85      1.57 o 
   4  -3   4       75.49       71.02      2.10 o 
   5  -3   4      104.83      108.42      4.90 o 
   6  -3   4      111.11      123.16      4.70 o 
   7  -3   4        7.69        5.96      1.99 o 
  -8  -2   4        6.72        5.96      1.99 o 
  -7  -2   4        3.67        4.16      0.94 o 
  -6  -2   4       33.66       34.27      0.96 o 
  -4  -2   4        4.81        3.84      0.49 o 
  -3  -2   4     1157.94     1116.68     12.44 o 
  -2  -2   4      230.08      228.81      2.38 o 
  -1  -2   4     1922.61     1860.92     17.34 o 
   0  -2   4       54.11       49.44      0.79 o 
   1  -2   4        1.25        2.55      0.23 o 
   2  -2   4        3.62        7.85      0.35 o 
   3  -2   4      270.36      255.22      3.11 o 
   4  -2   4      185.15      180.05      3.03 o 
   5  -2   4        8.31        6.56      1.21 o 
   6  -2   4       76.31       69.50      2.92 o 
   7  -2   4      124.77      119.98      6.24 o 
  -8  -1   4       10.32       12.20      2.84 o 
  -7  -1   4        5.81        3.69      1.70 o 
  -6  -1   4       13.04       15.60      2.55 o 
  -4  -1   4     2216.82     2221.28     26.51 o 
  -3  -1   4       55.03       51.18      0.92 o 
  -2  -1   4      690.80      702.59      8.10 o 
  -1  -1   4     2073.23     2058.34     14.89 o 
   0  -1   4     1467.83     1653.78     12.77 o 
   1  -1   4     4096.76     4101.66     30.76 o 
   2  -1   4      802.16      789.27      6.40 o 
   3  -1   4        3.04        3.17      0.31 o 
   4  -1   4       16.96       18.05      1.21 o 
   5  -1   4      178.37      174.50      4.66 o 
   6  -1   4        4.33        5.22      1.51 o 
   7  -1   4       40.88       39.99      4.25 o 
  -8   0   4        9.88       10.16      1.99 o 
  -7   0   4       11.81       12.12      1.84 o 
  -6   0   4      593.36      620.97     13.24 o 
  -5   0   4       94.00       95.76      3.21 o 
  -4   0   4     4472.60     4480.25     43.50 o 
  -3   0   4       49.13       43.21      0.81 o 
  -2   0   4       83.19       84.63      1.31 o 
  -1   0   4      406.43      392.75      3.76 o 
   0   0   4      337.89      383.42      3.23 o 
   1   0   4     1167.45     1102.11      8.38 o 
   2   0   4      385.02      384.42      3.38 o 
   3   0   4      811.62      773.43      7.39 o 
   4   0   4       59.08       56.62      1.97 o 
   5   0   4       10.53       12.62      1.41 o 
   6   0   4       55.85       54.34      2.82 o 
   7   0   4       71.32       79.42      5.39 o 
  -8   1   4        1.84        1.80      0.86 o 
  -7   1   4        2.24        2.07      0.75 o 
  -6   1   4        0.97        0.99      0.80 o 
  -5   1   4        5.85        6.24      0.57 o 
  -4   1   4      258.67      230.47      3.11 o 
  -3   1   4      357.85      354.30      3.99 o 
  -2   1   4      806.97      774.61      6.21 o 
  -1   1   4       26.67       31.78      0.48 o 
   0   1   4       19.36       20.77      0.51 o 
   1   1   4       43.31       47.07      0.89 o 
   2   1   4      187.13      188.75      2.27 o 
   3   1   4     1067.18     1044.14     13.84 o 
   4   1   4       54.78       54.17      2.28 o 
   5   1   4      468.70      436.79     10.78 o 
   6   1   4        1.11        1.47      0.94 o 
  -8   2   4       40.00       31.20      4.25 o 
  -7   2   4        3.88        3.94      0.76 o 
  -6   2   4       19.21       22.18      1.32 o 
  -5   2   4       11.03       12.97      0.78 o 
  -4   2   4       63.00       58.97      1.40 o 
  -3   2   4      311.15      316.71      4.30 o 
  -2   2   4     3177.88     3172.54     26.99 o 
  -1   2   4      576.41      573.73      4.65 o 
   0   2   4     1277.47     1373.23     11.60 o 
   1   2   4       36.71       37.90      0.88 o 
   2   2   4      238.32      222.40      3.00 o 
   3   2   4       73.77       71.47      1.68 o 
   4   2   4      221.53      204.41      6.21 o 
   5   2   4       49.33       54.12      3.67 o 
   6   2   4        1.36        4.25      1.70 o 
  -8   3   4       69.33       65.40      3.02 o 
  -7   3   4       35.63       37.83      2.26 o 
  -6   3   4        1.92        3.45      0.79 o 
  -5   3   4       11.75       22.04      1.84 o 
  -4   3   4       21.73       20.71      1.55 o 
  -3   3   4       91.79       93.55      3.09 o 
  -2   3   4       26.80       32.76      0.99 o 
  -1   3   4        4.67        7.23      0.39 o 
   0   3   4     1080.78     1120.38      8.79 o 
   1   3   4      127.57      122.42      1.67 o 
   2   3   4     1230.04     1188.39     13.81 o 
   3   3   4       82.14       74.02      2.02 o 
   4   3   4       43.87       48.51      3.39 o 
   5   3   4       33.55       31.55      4.54 o 
  -7   4   4       65.36       58.22      3.14 o 
  -6   4   4       47.42       44.26      6.10 o 
  -5   4   4      185.33      182.11      4.51 o 
  -4   4   4       10.62       11.01      1.23 o 
  -3   4   4      159.16      148.12      3.32 o 
  -2   4   4        7.83        7.18      0.55 o 
  -1   4   4        4.82        4.03      0.45 o 
   0   4   4       10.75       11.99      0.63 o 
   1   4   4       60.18       62.37      1.47 o 
   2   4   4       19.25       21.59      1.46 o 
   3   4   4        4.48        4.09      0.52 o 
   4   4   4      169.33      164.01      4.74 o 
   5   4   4       20.44       22.80      2.70 o 
  -7   5   4        0.76        0.00      1.13 o 
  -6   5   4       84.51       80.49      7.09 o 
  -5   5   4      152.61      145.91      5.20 o 
  -4   5   4       84.42       79.36      3.71 o 
  -3   5   4      342.16      321.56     11.05 o 
  -2   5   4        0.03        0.06      0.29 o 
  -1   5   4       41.53       46.61      3.12 o 
   0   5   4       48.40       58.09      1.69 o 
   1   5   4       15.23       19.01      1.31 o 
   2   5   4        0.02        0.19      0.49 o 
   3   5   4       50.17       48.23      1.97 o 
   4   5   4       51.08       56.92      3.67 o 
  -6   6   4       27.06       23.33      3.97 o 
  -5   6   4        7.34       10.10      2.13 o 
  -4   6   4       23.98       28.13      3.26 o 
  -3   6   4        5.65        8.20      1.70 o 
  -2   6   4       41.38       38.28      2.09 o 
  -1   6   4      106.05      105.01      2.08 o 
   0   6   4       27.98       25.30      1.52 o 
   1   6   4        0.84        2.79      0.61 o 
   2   6   4       84.23       73.69      2.41 o 
   3   6   4        6.86        6.50      0.85 o 
  -4   7   4       11.62       12.99      2.21 o 
  -3   7   4       10.32       11.30      1.98 o 
  -2   7   4        9.99        8.08      0.90 o 
  -1   7   4        1.61        0.95      0.53 o 
   0   7   4        1.07        0.36      0.55 o 
   1   7   4       42.87       39.66      3.12 o 
  -3  -9   5        0.55        0.97      0.79 o 
  -2  -9   5       73.83       73.31      2.07 o 
  -1  -9   5       11.11       10.15      0.84 o 
   0  -9   5       11.50       11.75      1.07 o 
   1  -9   5        9.39        7.70      1.06 o 
   2  -9   5        2.65        0.79      0.58 o 
   3  -9   5       94.02       94.36      3.92 o 
  -5  -8   5        0.16        0.00      1.42 o 
  -4  -8   5       10.80        8.33      1.57 o 
  -3  -8   5       58.84       61.92      1.90 o 
  -2  -8   5      149.24      152.11      3.90 o 
  -1  -8   5       99.19       96.80      2.11 o 
   0  -8   5      104.00      112.19      2.33 o 
   1  -8   5        0.10        0.00      0.29 o 
   2  -8   5       11.53       15.09      1.17 o 
   3  -8   5        0.16        0.00      0.58 o 
   4  -8   5       12.15       12.62      2.69 o 
  -6  -7   5        3.81        3.40      1.70 o 
  -5  -7   5       12.10       13.83      1.81 o 
  -4  -7   5      292.59      280.13      5.92 o 
  -3  -7   5       49.40       46.77      3.60 o 
  -2  -7   5       76.65       77.89      1.60 o 
  -1  -7   5        0.11        0.35      0.39 o 
   0  -7   5     1033.47     1068.80     14.53 o 
   1  -7   5      264.22      247.89      3.38 o 
   2  -7   5      358.50      362.43      5.50 o 
   3  -7   5       21.75       22.98      1.89 o 
   4  -7   5       28.27       28.84      2.25 o 
   5  -7   5        0.18        0.22      0.89 o 
  -7  -6   5       12.23       16.73      3.12 o 
  -6  -6   5       62.83       68.84      3.39 o 
  -5  -6   5      290.27      284.43      7.52 o 
  -4  -6   5       62.43       61.91      2.26 o 
  -3  -6   5      223.54      208.75      3.55 o 
  -2  -6   5      337.73      342.31      4.22 o 
  -1  -6   5      260.56      257.79      2.98 o 
   0  -6   5       25.36       25.44      0.82 o 
   1  -6   5       37.64       36.53      1.33 o 
   2  -6   5      421.57      385.29      5.59 o 
   3  -6   5       12.56       15.23      1.30 o 
   4  -6   5       36.25       38.96      2.42 o 
   5  -6   5        0.26        2.66      0.92 o 
   6  -6   5        0.26        2.71      1.09 o 
  -7  -5   5        7.07        7.30      1.40 o 
  -6  -5   5        5.96        6.54      1.20 o 
  -5  -5   5       27.79       30.39      2.21 o 
  -4  -5   5      187.95      174.03      3.92 o 
  -3  -5   5      484.95      481.62      6.25 o 
  -2  -5   5       60.18       52.56      1.21 o 
  -1  -5   5      196.22      173.87      2.04 o 
   0  -5   5       58.96       71.23      1.25 o 
   1  -5   5      157.30      155.43      1.99 o 
   2  -5   5       13.17       12.54      0.90 o 
   3  -5   5      279.02      260.28      4.91 o 
   4  -5   5      322.25      316.96      6.62 o 
   5  -5   5       11.93        9.99      1.34 o 
   6  -5   5       61.52       64.63      3.97 o 
  -8  -4   5        2.21        1.23      0.89 o 
  -7  -4   5       37.33       34.81      3.83 o 
  -6  -4   5       47.31       47.41      2.30 o 
  -5  -4   5      117.48      123.34      3.91 o 
  -4  -4   5      279.85      285.43      5.35 o 
  -3  -4   5      254.33      258.43      3.15 o 
  -2  -4   5     2143.21     2184.47     16.77 o 
  -1  -4   5     1284.44     1284.02     10.22 o 
   0  -4   5      324.95      351.73      3.42 o 
   1  -4   5      616.41      608.48      5.41 o 
   2  -4   5      213.35      211.14      2.90 o 
   3  -4   5       72.21       69.14      2.10 o 
   4  -4   5        3.61        4.16      0.83 o 
   5  -4   5       21.79       25.88      1.86 o 
   6  -4   5       25.01       23.00      3.26 o 
  -8  -3   5       15.98       13.98      1.57 o 
  -7  -3   5       60.39       53.20      5.11 o 
  -6  -3   5        0.35        1.30      0.68 o 
  -5  -3   5       11.04       10.66      1.09 o 
  -4  -3   5        7.75        6.79      0.57 o 
  -3  -3   5      332.12      321.42      3.13 o 
  -2  -3   5        2.23        2.89      0.19 o 
  -1  -3   5       55.51       56.67      0.90 o 
   0  -3   5      433.85      499.89      4.43 o 
   1  -3   5      552.54      519.41      4.93 o 
   2  -3   5       42.84       45.84      0.96 o 
   3  -3   5      824.80      816.93     11.25 o 
   4  -3   5      798.45      786.80     19.98 o 
   5  -3   5       94.42      101.25      3.14 o 
   6  -3   5       64.26       75.64      4.82 o 
  -8  -2   5        1.32        0.85      1.42 o 
  -7  -2   5       50.92       49.47      2.15 o 
  -6  -2   5        3.79        3.31      0.58 o 
  -5  -2   5       69.65      100.14      5.81 o 
  -4  -2   5       67.82       65.17      1.34 o 
  -3  -2   5        4.69        4.47      0.35 o 
  -2  -2   5       93.61       90.29      1.05 o 
  -1  -2   5      355.75      314.18      2.59 o 
   0  -2   5       86.28      101.89      1.21 o 
   1  -2   5      293.52      297.49      3.11 o 
   2  -2   5       53.44       42.56      0.83 o 
   3  -2   5        0.71        1.82      0.33 o 
   4  -2   5       73.20       70.78      2.00 o 
   5  -2   5        0.78        1.89      0.82 o 
   6  -2   5       77.08       79.67      3.29 o 
  -8  -1   5        4.51        4.54      1.99 o 
  -7  -1   5       37.16       36.59      3.97 o 
  -6  -1   5      295.05      270.65      3.91 o 
  -5  -1   5      357.82      353.33      5.01 o 
  -4  -1   5      247.49      246.04      3.27 o 
  -3  -1   5      776.56      745.29      7.81 o 
  -2  -1   5      698.58      686.49      5.55 o 
  -1  -1   5       56.86       53.54      1.33 o 
   0  -1   5      765.03      871.80      7.13 o 
   1  -1   5      350.55      303.87      3.21 o 
   2  -1   5       23.23       33.46      0.75 o 
   3  -1   5      239.00      236.26      3.34 o 
   4  -1   5        1.18        1.66      0.56 o 
   5  -1   5       25.04       24.04      2.00 o 
   6  -1   5        3.69        6.18      1.20 o 
  -8   0   5        1.78        5.67      2.27 o 
  -7   0   5        0.63        0.00      1.13 o 
  -6   0   5      193.21      185.27      2.88 o 
  -5   0   5       85.71       92.79      1.58 o 
  -4   0   5        1.45        1.84      0.29 o 
  -3   0   5      176.13      169.68      2.65 o 
  -2   0   5        5.60        6.31      0.35 o 
  -1   0   5      890.82      891.81      7.18 o 
   0   0   5      138.63      175.60      1.82 o 
   1   0   5        3.25        1.99      0.60 o 
   2   0   5       10.79       13.38      0.56 o 
   3   0   5      497.31      478.13      6.52 o 
   4   0   5       79.84       80.01      3.64 o 
   5   0   5      241.34      248.39      6.44 o 
   6   0   5        1.80        1.77      0.96 o 
  -8   1   5       37.84       43.40      5.11 o 
  -7   1   5       16.12       17.87      3.12 o 
  -6   1   5       28.68       36.47      1.68 o 
  -5   1   5        5.17        5.91      0.46 o 
  -4   1   5       58.47       63.82      1.12 o 
  -3   1   5       16.09       16.99      0.61 o 
  -2   1   5      160.75      145.73      2.16 o 
  -1   1   5       28.65       27.50      0.77 o 
   0   1   5        4.27        8.21      0.42 o 
   1   1   5       58.61       53.71      1.74 o 
   2   1   5       81.64       85.18      1.62 o 
   3   1   5       26.77       28.45      1.44 o 
   4   1   5      124.75      124.85      4.60 o 
   5   1   5       89.73       96.34      4.31 o 
   6   1   5        9.70        7.37      2.27 o 
  -8   2   5        0.49        1.13      1.70 o 
  -7   2   5        0.62        0.49      0.68 o 
  -6   2   5       77.35       81.19      3.20 o 
  -5   2   5       12.82       15.10      1.46 o 
  -4   2   5       12.22       13.68      1.03 o 
  -3   2   5        2.03        2.69      0.33 o 
  -2   2   5      283.48      296.53      3.40 o 
  -1   2   5      143.26      142.63      1.61 o 
   0   2   5     1028.51     1075.30      9.42 o 
   1   2   5       38.54       40.00      0.96 o 
   2   2   5      788.91      761.78      9.38 o 
   3   2   5       62.54       59.42      2.91 o 
   4   2   5        9.32       11.76      3.69 o 
   5   2   5       24.71       29.92      2.81 o 
  -8   3   5        9.13        9.44      1.46 o 
  -7   3   5        2.01        1.82      0.94 o 
  -6   3   5       26.68       34.50      2.36 o 
  -5   3   5       23.71       21.54      2.04 o 
  -4   3   5      374.99      360.12      5.90 o 
  -3   3   5       58.45       58.36      1.88 o 
  -2   3   5       30.90       23.03      1.09 o 
  -1   3   5        2.27        2.55      0.33 o 
   0   3   5      286.87      297.25      3.31 o 
   1   3   5       55.40       54.94      1.44 o 
   2   3   5      147.67      143.24      2.74 o 
   3   3   5        3.78        3.15      0.59 o 
   4   3   5      134.57      138.79      5.31 o 
   5   3   5       63.86       67.51      5.39 o 
  -7   4   5        1.57        0.85      0.94 o 
  -6   4   5       25.39       23.65      2.69 o 
  -5   4   5       37.60       33.01      2.66 o 
  -4   4   5       46.03       49.55      3.39 o 
  -3   4   5       62.82       56.66      2.46 o 
  -2   4   5       92.48       88.55      1.71 o 
  -1   4   5       13.44       14.82      0.80 o 
   0   4   5      140.15      136.22      2.51 o 
   1   4   5        2.30        2.84      0.74 o 
   2   4   5      216.97      211.30      3.68 o 
   3   4   5       21.46       24.16      1.28 o 
   4   4   5      169.76      173.02      5.12 o 
  -6   5   5        3.87        3.71      1.56 o 
  -5   5   5        9.84       19.29      3.12 o 
  -4   5   5       25.71       26.91      3.69 o 
  -3   5   5      136.39      131.72      4.91 o 
  -2   5   5      137.39      132.80      2.61 o 
  -1   5   5      451.06      442.05     10.03 o 
   0   5   5        0.97        1.55      0.77 o 
   1   5   5       24.16       21.61      1.36 o 
   2   5   5       74.67       69.71      2.28 o 
   3   5   5        6.64        6.98      0.92 o 
  -5   6   5        0.01        3.03      1.29 o 
  -4   6   5       30.15       33.62      3.21 o 
  -3   6   5        4.29        7.80      1.60 o 
  -2   6   5       43.95       46.85      1.78 o 
  -1   6   5      124.11      125.00      3.50 o 
   0   6   5       78.87       78.22      2.90 o 
   1   6   5      302.48      292.07     10.35 o 
  -2   7   5       13.45       10.42      1.56 o 
  -3  -9   6        1.14        2.48      0.73 o 
  -2  -9   6        0.11        0.00      0.61 o 
  -1  -9   6       61.88       59.29      2.44 o 
   0  -9   6       20.46       24.03      1.24 o 
   1  -9   6      134.33      129.50      2.85 o 
   2  -9   6       71.24       66.70      2.41 o 
  -5  -8   6        0.95        4.25      1.99 o 
  -4  -8   6       67.16       71.96      4.33 o 
  -3  -8   6        3.02        1.40      0.63 o 
  -2  -8   6       16.50       14.38      1.06 o 
  -1  -8   6        8.30        8.33      0.75 o 
   0  -8   6       43.06       42.47      1.47 o 
   1  -8   6        3.43        2.23      0.44 o 
   2  -8   6       15.29       14.05      1.23 o 
   3  -8   6       18.01       17.07      2.46 o 
   4  -8   6        0.59        0.85      1.56 o 
  -6  -7   6       61.59       65.24      5.11 o 
  -5  -7   6       22.37       21.35      2.18 o 
  -4  -7   6       20.23       19.68      1.59 o 
  -3  -7   6      139.90      142.23      3.05 o 
  -2  -7   6      166.88      157.60      2.88 o 
  -1  -7   6       13.09       10.48      0.72 o 
   0  -7   6       41.77       36.42      1.22 o 
   1  -7   6        1.09        0.92      0.34 o 
   2  -7   6      250.79      240.71      7.14 o 
   3  -7   6        1.12        2.76      0.90 o 
   4  -7   6       77.62       79.79      3.20 o 
   5  -7   6        9.34        4.25      1.36 o 
  -7  -6   6        4.15        2.84      1.70 o 
  -6  -6   6       13.24       12.60      1.70 o 
  -5  -6   6        3.42        5.56      1.42 o 
  -4  -6   6       34.35       33.95      1.79 o 
  -3  -6   6       43.66       48.21      1.43 o 
  -2  -6   6       80.97       78.38      1.49 o 
  -1  -6   6        6.64        6.37      0.49 o 
   0  -6   6      126.22      126.88      1.93 o 
   1  -6   6       31.61       33.15      1.12 o 
   2  -6   6       31.89       20.93      1.19 o 
   3  -6   6      262.42      253.94      8.47 o 
   4  -6   6      234.73      230.19      6.65 o 
   5  -6   6       68.50       70.85      4.40 o 
  -7  -5   6       32.05       36.09      3.12 o 
  -6  -5   6        7.18        8.59      1.70 o 
  -5  -5   6       47.62       50.28      4.11 o 
  -4  -5   6        0.61        0.26      0.45 o 
  -3  -5   6       15.19       15.51      1.21 o 
  -2  -5   6       30.73       25.82      0.80 o 
  -1  -5   6       29.38       24.72      0.73 o 
   0  -5   6       48.59       56.19      1.09 o 
   1  -5   6        1.08        0.86      0.26 o 
   2  -5   6      326.31      317.05      4.81 o 
   3  -5   6       86.97       81.55      2.50 o 
   4  -5   6       54.59       52.44      2.67 o 
   5  -5   6       31.66       35.50      2.37 o 
   6  -5   6       70.47       76.58      5.39 o 
  -8  -4   6       14.47       11.70      3.12 o 
  -7  -4   6        2.57        1.92      0.89 o 
  -6  -4   6        0.01        0.73      0.68 o 
  -5  -4   6       52.69       66.19      7.23 o 
  -4  -4   6       22.14       21.95      1.18 o 
  -3  -4   6       56.17       52.40      1.28 o 
  -2  -4   6       18.20       15.22      0.50 o 
  -1  -4   6      569.99      586.03      5.21 o 
   0  -4   6      399.88      400.15      3.87 o 
   1  -4   6      694.56      688.19      6.67 o 
   2  -4   6      523.04      504.69      6.18 o 
   3  -4   6      310.64      309.33      5.45 o 
   4  -4   6       13.17       13.10      1.37 o 
   5  -4   6       10.23       14.02      1.50 o 
   6  -4   6        0.17        0.57      1.42 o 
  -8  -3   6       26.44       26.14      1.99 o 
  -7  -3   6       30.19       30.53      1.89 o 
  -6  -3   6        0.16        4.92      1.42 o 
  -5  -3   6        3.81        4.92      0.66 o 
  -4  -3   6        7.03        6.40      0.63 o 
  -3  -3   6      142.58      150.63      1.86 o 
  -2  -3   6      413.82      429.76      3.42 o 
  -1  -3   6      278.15      283.08      2.82 o 
   0  -3   6      896.34      969.09      8.03 o 
   1  -3   6      414.15      404.81      4.13 o 
   2  -3   6      122.43      118.81      2.00 o 
   3  -3   6      378.15      370.38      6.11 o 
   4  -3   6       62.28       72.03      2.54 o 
   5  -3   6        4.49        6.93      1.49 o 
   6  -3   6       80.02       80.55      5.39 o 
  -7  -2   6        0.04        0.00      0.51 o 
  -6  -2   6       12.15       13.35      4.11 o 
  -5  -2   6      202.86      204.41      3.07 o 
  -4  -2   6       62.23       62.89      1.81 o 
  -3  -2   6      129.24      118.95      1.40 o 
  -2  -2   6       10.30       15.89      0.46 o 
  -1  -2   6      362.17      370.09      3.25 o 
   0  -2   6        5.75       11.23      0.61 o 
   1  -2   6      137.93      136.37      1.86 o 
   2  -2   6      564.73      534.77      5.41 o 
   3  -2   6      197.98      177.88      3.08 o 
   4  -2   6      323.01      320.29      8.97 o 
   5  -2   6      388.09      366.45      8.05 o 
   6  -2   6       58.63       62.97      4.82 o 
  -6  -1   6      654.36      641.70     14.18 o 
  -5  -1   6       80.81       85.40      1.62 o 
  -4  -1   6       59.60       60.99      1.16 o 
  -3  -1   6      792.87      778.05      6.64 o 
  -2  -1   6      947.10      932.45     10.71 o 
  -1  -1   6     1249.50     1213.40      9.71 o 
   0  -1   6      342.74      367.92      3.55 o 
   1  -1   6      115.61      115.25      1.50 o 
   2  -1   6       35.27       34.17      0.87 o 
   3  -1   6      174.44      176.24      2.79 o 
   4  -1   6        5.27        5.64      1.03 o 
   5  -1   6        0.16        0.00      0.86 o 
   6  -1   6       10.11       13.05      2.55 o 
  -6   0   6      485.16      462.04     12.20 o 
  -5   0   6       45.52       61.95      3.70 o 
  -4   0   6        0.57        0.24      0.20 o 
  -3   0   6      289.34      283.27      5.48 o 
  -2   0   6       16.94       19.68      0.61 o 
  -1   0   6     1271.06     1213.66     10.80 o 
   0   0   6      612.50      653.23      5.67 o 
   1   0   6      368.49      354.84      3.54 o 
   2   0   6       35.86       34.14      1.07 o 
   3   0   6      173.51      146.57      3.07 o 
   4   0   6       85.34       79.99      3.05 o 
   5   0   6      178.96      181.03      5.23 o 
   6   0   6       21.36       26.09      3.69 o 
  -8   1   6        0.20        1.99      1.42 o 
  -7   1   6        1.46        0.85      0.85 o 
  -6   1   6       41.77       46.52      2.84 o 
  -5   1   6       32.60       45.13      2.01 o 
  -4   1   6       19.93       20.36      1.60 o 
  -3   1   6       18.08       16.90      0.82 o 
  -2   1   6       39.08       36.02      1.14 o 
  -1   1   6      213.75      208.54      2.35 o 
   0   1   6       10.18       10.22      0.57 o 
   1   1   6     2049.51     1980.72     17.52 o 
   2   1   6      339.85      325.39      4.76 o 
   3   1   6      558.05      533.82      9.67 o 
   4   1   6        0.83        2.66      1.09 o 
   5   1   6        3.58        7.24      1.49 o 
  -8   2   6        2.00        2.27      0.99 o 
  -7   2   6        4.87        4.49      1.15 o 
  -6   2   6       43.43       61.55      3.69 o 
  -5   2   6      137.53      137.28      5.67 o 
  -4   2   6      855.93      841.96     17.87 o 
  -3   2   6      140.21      131.35      4.21 o 
  -2   2   6      170.82      169.77      2.98 o 
  -1   2   6       15.58       16.02      0.67 o 
   0   2   6      493.99      505.13      5.37 o 
   1   2   6        0.04        0.71      0.31 o 
   2   2   6       88.11       84.99      2.20 o 
   3   2   6      245.94      236.71      4.00 o 
   4   2   6        8.96       10.07      1.81 o 
   5   2   6       67.43       70.91      5.67 o 
  -7   3   6        1.55        1.32      0.89 o 
  -6   3   6        0.28        1.29      1.13 o 
  -5   3   6       16.13       19.46      2.10 o 
  -4   3   6       21.84       18.15      2.84 o 
  -3   3   6       14.57       14.61      1.81 o 
  -2   3   6      654.65      658.22     10.94 o 
  -1   3   6       52.13       54.73      1.76 o 
   0   3   6      607.76      634.71      9.81 o 
   1   3   6       95.13       89.03      2.40 o 
   2   3   6      147.45      142.83      3.10 o 
   3   3   6        0.57        0.33      0.46 o 
   4   3   6       51.07       51.20      3.79 o 
  -7   4   6       12.26       11.60      1.77 o 
  -6   4   6        0.42        0.00      0.89 o 
  -5   4   6       11.07       13.75      2.98 o 
  -4   4   6        1.02        2.13      1.00 o 
  -3   4   6       16.55       19.55      3.40 o 
  -2   4   6       49.69       50.90      2.13 o 
  -1   4   6      115.56      111.19      2.50 o 
   0   4   6       78.79       87.40      3.26 o 
   1   4   6       14.15       13.05      1.40 o 
   2   4   6       61.70       56.18      2.12 o 
   3   4   6       56.85       57.00      3.61 o 
  -6   5   6       21.48       21.37      2.50 o 
  -5   5   6       76.06       86.86      4.31 o 
  -4   5   6        2.93        2.13      1.56 o 
  -3   5   6        0.81        0.51      0.99 o 
  -2   5   6        2.95        3.28      0.85 o 
  -1   5   6        1.35        2.43      0.68 o 
   0   5   6       45.68       39.50      2.10 o 
   1   5   6        5.65        5.87      1.28 o 
   2   5   6      155.09      158.57      9.36 o 
  -4   6   6       24.28       22.84      2.81 o 
  -3   6   6       29.16       41.00      3.59 o 
  -2   6   6       26.82       28.72      3.26 o 
  -1   6   6        6.45        7.37      1.70 o 
   0   6   6       36.79       42.59      2.18 o 
  -3  -9   7        0.18        0.00      0.61 o 
  -2  -9   7        0.03        0.00      0.41 o 
  -1  -9   7       21.62       19.90      1.19 o 
   0  -9   7       12.58       11.59      1.01 o 
   1  -9   7      191.42      201.08      3.89 o 
   2  -9   7       30.32       31.21      1.88 o 
  -5  -8   7       21.13       20.99      3.69 o 
  -4  -8   7       43.15       44.94      2.36 o 
  -3  -8   7       15.85       16.16      1.26 o 
  -2  -8   7        0.18        0.30      0.34 o 
  -1  -8   7       23.79       20.70      1.12 o 
   0  -8   7        0.21        0.26      0.34 o 
   1  -8   7        4.98        5.45      0.62 o 
   2  -8   7       41.90       38.41      2.11 o 
   3  -8   7      148.70      156.90      6.24 o 
  -6  -7   7       94.30       87.06      3.79 o 
  -5  -7   7       15.55       13.76      1.41 o 
  -4  -7   7      117.87      118.71      3.48 o 
  -3  -7   7        0.25        0.00      0.45 o 
  -2  -7   7      774.63      759.16      7.97 o 
  -1  -7   7      123.96      121.93      2.12 o 
   0  -7   7      144.93      162.50      2.92 o 
   1  -7   7        9.58        9.55      0.83 o 
   2  -7   7       15.13       16.99      1.43 o 
   3  -7   7        7.56        6.40      1.15 o 
   4  -7   7        0.57        1.37      1.09 o 
  -7  -6   7       44.24       44.14      2.86 o 
  -6  -6   7        0.03        0.35      1.99 o 
  -5  -6   7       10.14       11.20      1.57 o 
  -4  -6   7      150.52      142.27      4.77 o 
  -3  -6   7      101.88      107.83      2.30 o 
  -2  -6   7       11.34       12.95      0.69 o 
  -1  -6   7       67.07       67.04      1.41 o 
   0  -6   7      578.64      594.12      9.63 o 
   1  -6   7        0.29        0.83      0.34 o 
   2  -6   7       16.44       18.92      1.21 o 
   3  -6   7        4.95        6.84      0.76 o 
   4  -6   7        3.21        4.49      1.06 o 
   5  -6   7        0.09        0.00      0.89 o 
  -7  -5   7       22.54       23.67      2.13 o 
  -6  -5   7       25.61       25.37      2.10 o 
  -5  -5   7       98.34       96.10      3.40 o 
  -4  -5   7        9.87       11.15      1.96 o 
  -3  -5   7       23.95       19.86      0.97 o 
  -2  -5   7       30.61       32.12      0.89 o 
  -1  -5   7      153.42      156.91      2.27 o 
   0  -5   7      318.32      337.83      3.72 o 
   1  -5   7      677.60      660.24      8.93 o 
   2  -5   7      796.60      762.51      9.66 o 
   3  -5   7       47.75       46.84      2.12 o 
   4  -5   7      119.07      128.38      3.87 o 
   5  -5   7        9.69       14.38      1.84 o 
  -8  -4   7        9.39        5.67      1.70 o 
  -7  -4   7       15.74       15.03      2.27 o 
  -6  -4   7      105.42      120.50      8.93 o 
  -5  -4   7      167.13      171.79      4.71 o 
  -4  -4   7      637.06      619.71     12.57 o 
  -3  -4   7      409.35      404.97      4.88 o 
  -2  -4   7       40.19       38.85      0.81 o 
  -1  -4   7      175.13      172.29      2.19 o 
   0  -4   7      222.15      240.13      2.71 o 
   1  -4   7       64.91       65.27      1.55 o 
   2  -4   7      199.31      183.38      3.53 o 
   3  -4   7        7.09        9.18      0.95 o 
   4  -4   7      183.95      189.50      4.71 o 
   5  -4   7        0.05        0.35      0.89 o 
  -8  -3   7        1.03        0.00      0.85 o 
  -7  -3   7        0.01        0.00      0.85 o 
  -6  -3   7        0.23        0.14      0.71 o 
  -5  -3   7       22.88       33.47      2.27 o 
  -4  -3   7       29.43       27.82      1.20 o 
  -3  -3   7      232.22      230.79      2.89 o 
  -2  -3   7      225.25      222.74      2.25 o 
  -1  -3   7      645.56      632.12      5.58 o 
   0  -3   7        3.60        5.10      0.38 o 
   1  -3   7      604.65      610.09      6.21 o 
   2  -3   7      915.89      905.42     10.95 o 
   3  -3   7      154.86      150.97      2.79 o 
   4  -3   7       15.41       22.74      2.38 o 
   5  -3   7        1.48        6.72      1.31 o 
  -7  -2   7        0.01        0.00      0.85 o 
  -6  -2   7        0.43        1.99      0.85 o 
  -5  -2   7       14.12       24.31      3.55 o 
  -4  -2   7       27.23       27.80      1.60 o 
  -3  -2   7       12.23        9.29      0.53 o 
  -2  -2   7      142.82      132.24      1.51 o 
  -1  -2   7        6.75        4.80      0.33 o 
   0  -2   7      131.72      128.97      1.85 o 
   1  -2   7       75.71       74.96      1.37 o 
   2  -2   7        6.84        8.13      0.70 o 
   3  -2   7       13.61       12.60      0.74 o 
   4  -2   7      214.24      204.45      5.50 o 
   5  -2   7        8.43       11.00      1.57 o 
  -7  -1   7       61.88       58.43      2.84 o 
  -6  -1   7       96.15       88.21      3.69 o 
  -5  -1   7      105.48      122.23      3.51 o 
  -4  -1   7      127.97      124.40      3.51 o 
  -3  -1   7       86.38       81.07      1.60 o 
  -2  -1   7      355.87      374.22      4.07 o 
  -1  -1   7      108.98       96.22      1.58 o 
   0  -1   7       72.12       85.43      1.34 o 
   1  -1   7        1.62        2.62      0.32 o 
   2  -1   7       51.67       47.58      1.21 o 
   3  -1   7      146.07      133.18      2.44 o 
   4  -1   7       25.21       22.71      2.02 o 
   5  -1   7       15.12       17.24      1.85 o 
  -7   0   7       45.78       54.74      2.84 o 
  -6   0   7       14.93       13.05      1.70 o 
  -5   0   7       82.01       77.43      3.69 o 
  -4   0   7       31.54       29.54      1.84 o 
  -3   0   7      188.09      169.21      4.13 o 
  -2   0   7       24.31       26.25      0.86 o 
  -1   0   7       28.37       23.62      0.88 o 
   0   0   7        2.89        4.89      0.44 o 
   1   0   7      433.26      426.33      4.99 o 
   2   0   7       67.59       66.51      1.91 o 
   3   0   7       70.51       69.24      3.29 o 
   4   0   7       10.69        7.63      1.70 o 
   5   0   7       39.13       41.83      3.51 o 
  -8   1   7        0.42        0.04      0.73 o 
  -7   1   7        1.34        1.42      0.85 o 
  -6   1   7        1.74        3.69      1.13 o 
  -5   1   7       33.93       44.53      3.12 o 
  -4   1   7        3.37        5.25      1.00 o 
  -3   1   7      109.83      111.37      3.81 o 
  -2   1   7      110.03      113.64      2.88 o 
  -1   1   7       20.30       18.44      2.55 o 
   0   1   7      121.30      133.38      2.16 o 
   2   1   7       49.85       48.99      1.58 o 
   3   1   7      231.43      235.78      7.04 o 
   4   1   7       20.58       21.81      2.50 o 
  -7   2   7        1.93        0.82      0.99 o 
  -6   2   7       40.93       32.90      3.12 o 
  -5   2   7        0.22        5.67      1.70 o 
  -4   2   7      136.34      146.64      6.52 o 
  -3   2   7       26.42       29.45      2.30 o 
  -2   2   7      169.70      157.08      5.70 o 
  -1   2   7        0.15        0.00      0.48 o 
   0   2   7      213.63      219.29      4.04 o 
   1   2   7       46.89       43.28      2.55 o 
   2   2   7        0.06        0.95      0.45 o 
   3   2   7      134.59      129.22      3.32 o 
   4   2   7        0.30        0.28      1.09 o 
  -7   3   7        0.30        0.77      1.09 o 
  -6   3   7      116.88      113.71      9.93 o 
  -5   3   7        1.79        2.58      1.09 o 
  -4   3   7        0.05        0.00      1.13 o 
  -3   3   7        1.24        1.42      1.42 o 
  -2   3   7      296.87      311.85      6.38 o 
  -1   3   7       13.62       13.43      1.15 o 
   0   3   7       52.73       58.15      2.30 o 
   1   3   7       14.12       14.89      1.40 o 
   2   3   7       30.75       31.92      1.90 o 
   3   3   7       77.26       86.36      2.99 o 
  -6   4   7        0.21        2.88      2.27 o 
  -5   4   7        0.12        0.71      1.00 o 
  -4   4   7       68.27       68.51      9.79 o 
  -3   4   7        1.24        2.32      1.09 o 
  -2   4   7       18.09       13.39      1.40 o 
  -1   4   7        3.73        4.62      0.89 o 
   0   4   7      325.79      341.66     10.35 o 
   1   4   7       29.92       31.96      3.26 o 
   2   4   7      192.11      197.62      5.31 o 
  -5   5   7       30.45       27.82      2.99 o 
  -4   5   7       16.59       20.48      2.61 o 
  -3   5   7       79.85       82.45      4.20 o 
  -2   5   7       11.58       13.90      1.47 o 
  -1   5   7        0.07        0.19      0.49 o 
   0   5   7        4.03        5.96      1.00 o 
  -3  -9   8       69.84       77.29      2.95 o 
  -2  -9   8       44.01       49.11      1.80 o 
  -1  -9   8      124.96      121.48      2.91 o 
   0  -9   8       84.82       87.90      2.42 o 
   1  -9   8       15.64       16.96      1.17 o 
  -4  -8   8        3.34        1.50      0.83 o 
  -3  -8   8        0.04        0.00      0.45 o 
  -2  -8   8        4.36        4.19      0.56 o 
  -1  -8   8       18.95       21.72      1.32 o 
   0  -8   8       10.69       11.58      0.90 o 
   1  -8   8       57.39       55.73      1.83 o 
   2  -8   8        8.60        6.81      1.03 o 
   3  -8   8        0.19        2.27      1.70 o 
  -6  -7   8        2.95        4.84      1.29 o 
  -5  -7   8       65.32       67.66      2.66 o 
  -4  -7   8       20.73       18.99      1.87 o 
  -3  -7   8        3.72        3.09      1.06 o 
  -2  -7   8        4.26        2.21      0.44 o 
  -1  -7   8        6.72        6.51      0.65 o 
   0  -7   8      162.01      160.02      3.64 o 
   1  -7   8       37.48       34.12      1.55 o 
   2  -7   8       11.43        9.55      1.12 o 
   3  -7   8       45.17       44.74      1.77 o 
   4  -7   8        7.22        8.99      1.63 o 
  -6  -6   8       33.44       35.94      2.45 o 
  -5  -6   8        4.44       10.10      2.55 o 
  -4  -6   8       90.91       91.54      3.79 o 
  -3  -6   8       15.83       14.97      1.05 o 
  -2  -6   8       57.31       51.39      1.24 o 
  -1  -6   8       10.50       12.30      0.76 o 
   0  -6   8        0.14        0.38      0.37 o 
   1  -6   8      234.59      213.80      4.73 o 
   2  -6   8      253.32      254.75      6.84 o 
   3  -6   8       16.44       20.56      1.26 o 
   4  -6   8        5.45        7.50      1.84 o 
  -7  -5   8        4.82        3.69      1.70 o 
  -6  -5   8        3.24        4.54      1.42 o 
  -5  -5   8       11.89       11.98      1.36 o 
  -4  -5   8        9.34       10.53      1.08 o 
  -3  -5   8       16.13       18.87      0.97 o 
  -2  -5   8      151.42      152.82      2.23 o 
  -1  -5   8       32.05       35.00      1.43 o 
   0  -5   8      305.31      329.19      4.90 o 
   1  -5   8       44.50       49.15      3.36 o 
   2  -5   8        0.31        1.16      0.47 o 
   3  -5   8       90.64       95.55      2.42 o 
   4  -5   8      180.66      197.94      5.17 o 
  -7  -4   8        5.07        5.96      1.70 o 
  -6  -4   8       11.11       10.49      1.99 o 
  -4  -4   8        2.87        2.94      0.73 o 
  -3  -4   8      249.83      241.38      3.67 o 
  -2  -4   8       16.49       12.06      0.59 o 
  -1  -4   8      158.32      154.30      2.35 o 
   0  -4   8      122.13      131.28      1.98 o 
   1  -4   8       65.96       64.89      1.85 o 
   2  -4   8       20.06       22.15      1.27 o 
   3  -4   8       34.24       36.25      2.01 o 
   4  -4   8       51.04       47.76      2.44 o 
   5  -4   8        7.18       12.48      2.84 o 
  -8  -3   8        1.58        1.99      1.13 o 
  -7  -3   8       18.86       19.57      2.27 o 
  -5  -3   8       70.49       81.69      4.25 o 
  -4  -3   8      123.69      116.34     10.21 o 
  -3  -3   8        9.55        7.82      0.65 o 
  -2  -3   8      469.39      452.86      4.85 o 
  -1  -3   8      416.68      414.11      4.51 o 
   0  -3   8       11.09       13.52      0.77 o 
   1  -3   8      314.78      314.87      4.41 o 
   2  -3   8        0.44        0.35      0.35 o 
   3  -3   8        0.85        0.18      0.38 o 
   4  -3   8      104.27      107.78      4.55 o 
   5  -3   8       41.81       48.22      5.39 o 
  -8  -2   8       11.86        8.23      1.42 o 
  -7  -2   8        8.08        7.66      1.42 o 
  -6  -2   8        5.02        6.24      1.42 o 
  -5  -2   8        6.26        5.39      1.42 o 
  -4  -2   8       54.28       52.41      3.40 o 
  -3  -2   8      266.80      262.57      6.41 o 
  -2  -2   8        0.93        0.00      0.31 o 
  -1  -2   8        0.01        0.58      0.26 o 
   0  -2   8      620.93      645.81      6.59 o 
   1  -2   8      449.86      421.41      5.48 o 
   2  -2   8      359.55      352.74      4.86 o 
   3  -2   8      466.97      438.94      6.50 o 
   4  -2   8       12.00       14.12      1.74 o 
   5  -2   8        0.81        0.00      1.42 o 
  -8  -1   8      141.64      126.79      4.82 o 
  -7  -1   8       35.12       32.33      2.27 o 
  -6  -1   8        5.90        6.24      1.42 o 
  -5  -1   8      119.81      122.81      5.39 o 
  -4  -1   8      226.49      217.06      5.71 o 
  -3  -1   8       63.36       52.76      2.54 o 
  -2  -1   8       30.37       28.29      1.17 o 
  -1  -1   8      158.30      158.69      3.37 o 
   0  -1   8       71.94       73.41      1.53 o 
   1  -1   8        8.97       11.64      0.90 o 
   2  -1   8       62.71       65.64      1.69 o 
   3  -1   8       96.55       95.99      2.80 o 
   4  -1   8       23.62       27.80      2.34 o 
  -8   0   8       55.69       40.28      2.84 o 
  -7   0   8       14.05       11.63      1.70 o 
  -6   0   8        0.03        1.42      0.85 o 
  -5   0   8      111.24      106.08      5.11 o 
  -4   0   8        1.86        2.84      1.13 o 
  -3   0   8      419.19      407.63      9.97 o 
  -2   0   8      223.58      223.33      6.39 o 
  -1   0   8        1.92        2.80      1.99 o 
   0   0   8        0.33        1.28      0.54 o 
   1   0   8      326.12      303.01      6.72 o 
   2   0   8      127.78      105.16      2.60 o 
   3   0   8      103.91      100.97      2.56 o 
   4   0   8       96.44       97.76      4.61 o 
  -7   1   8        0.73        0.28      0.85 o 
  -6   1   8        3.35        4.54      1.42 o 
  -4   1   8        2.03        3.12      1.42 o 
  -3   1   8      213.29      208.46      5.91 o 
  -2   1   8      186.24      187.13      5.10 o 
  -1   1   8     1405.01     1340.64     20.29 o 
   0   1   8      379.59      396.01      6.93 o 
   1   1   8      216.25      219.94      5.40 o 
   2   1   8        0.46        2.35      0.68 o 
   3   1   8       52.11       54.85      2.12 o 
   4   1   8        2.00        2.55      1.70 o 
  -7   2   8       26.82       29.21      3.40 o 
  -6   2   8      107.29      102.68      5.39 o 
  -5   2   8       11.56       14.18      2.55 o 
  -4   2   8        0.93        0.00      1.13 o 
  -3   2   8       12.55       17.87      2.84 o 
  -2   2   8      270.86      278.63      5.92 o 
  -1   2   8       72.25       69.52      2.58 o 
   0   2   8        0.87        0.85      0.60 o 
   1   2   8      314.21      301.75      6.92 o 
   2   2   8       42.14       41.32      2.27 o 
   3   2   8       26.91       32.35      2.13 o 
  -6   3   8       11.46       17.99      2.18 o 
  -5   3   8        5.62        7.66      2.27 o 
  -4   3   8      134.91      142.10      7.37 o 
  -3   3   8       32.14       30.35      3.97 o 
  -2   3   8      143.08      134.56      6.95 o 
  -1   3   8       42.45       32.62      3.12 o 
   0   3   8       89.19       90.90      3.10 o 
   1   3   8       51.22       55.09      2.50 o 
   2   3   8        1.36        1.84      0.80 o 
  -5   4   8       20.72       18.49      2.50 o 
  -4   4   8       51.40       60.15      8.51 o 
  -3   4   8       69.44       75.70      4.00 o 
  -2   4   8       23.34       29.22      2.14 o 
  -1   4   8        4.92        9.08      1.99 o 
   0   4   8        0.01        0.57      0.60 o 
   1   4   8       58.61       58.29      2.61 o 
  -2  -9   9       17.03       15.52      1.09 o 
  -1  -9   9      142.71      146.64      3.28 o 
   0  -9   9       19.82       24.24      1.97 o 
  -4  -8   9       29.62       28.85      2.08 o 
  -3  -8   9       24.24       22.61      1.70 o 
  -2  -8   9        0.95        0.16      0.35 o 
  -1  -8   9       26.21       30.20      1.63 o 
   0  -8   9       75.18       76.05      1.97 o 
   1  -8   9      227.37      237.29      6.58 o 
   2  -8   9      148.87      147.92      4.68 o 
  -5  -7   9        0.78        0.25      0.89 o 
  -4  -7   9      236.59      236.69      7.79 o 
  -3  -7   9       10.59        9.79      0.98 o 
  -2  -7   9        4.49        4.41      0.53 o 
  -1  -7   9        7.45        8.09      0.75 o 
   0  -7   9       11.50       12.63      1.01 o 
   1  -7   9       65.01       65.59      3.16 o 
   2  -7   9       14.24       13.88      1.46 o 
   3  -7   9      105.46      117.43      6.24 o 
  -6  -6   9       28.17       25.53      3.40 o 
  -5  -6   9       31.63       38.86      4.25 o 
  -4  -6   9       23.40       28.14      2.50 o 
  -3  -6   9       21.18       22.04      1.27 o 
  -2  -6   9      209.29      198.98      2.84 o 
  -1  -6   9       37.12       37.67      1.45 o 
   0  -6   9        6.46        5.98      0.74 o 
   1  -6   9        8.09        8.29      1.08 o 
   2  -6   9        8.21        9.53      1.12 o 
   3  -6   9       24.51       23.36      1.42 o 
  -7  -5   9        6.66        4.82      1.70 o 
  -6  -5   9       22.05       25.81      3.12 o 
  -5  -5   9        1.21        0.00      1.13 o 
  -4  -5   9        0.34        0.24      0.68 o 
  -3  -5   9      121.27      120.63      3.17 o 
  -2  -5   9      510.36      519.23      5.71 o 
  -1  -5   9      620.41      593.99      7.11 o 
   0  -5   9      635.47      654.16      9.20 o 
   1  -5   9       39.63       37.28      1.91 o 
   2  -5   9       60.31       67.15      2.18 o 
   3  -5   9       17.17       17.25      1.23 o 
   4  -5   9        0.06        1.02      0.94 o 
  -7  -4   9       32.72       36.31      3.40 o 
  -6  -4   9      101.00       89.06      4.82 o 
  -5  -4   9       39.10       41.98      3.40 o 
  -4  -4   9        0.06        0.00      0.85 o 
  -3  -4   9       13.91       11.76      0.95 o 
  -2  -4   9       48.28       44.32      1.21 o 
  -1  -4   9        6.27        6.93      0.72 o 
   0  -4   9      585.20      617.37      8.93 o 
   1  -4   9        0.14        0.19      0.49 o 
   2  -4   9      336.71      332.68      5.75 o 
   3  -4   9        0.46        1.68      0.59 o 
   4  -4   9        3.84        2.14      1.29 o 
  -7  -3   9        0.16        0.85      0.85 o 
  -6  -3   9        8.09       11.63      1.99 o 
  -5  -3   9       95.07       98.42      4.82 o 
  -4  -3   9       32.79       27.23      3.12 o 
  -3  -3   9      204.62      207.76      4.46 o 
  -2  -3   9        4.05        3.97      0.57 o 
  -1  -3   9      231.59      236.26      3.83 o 
   0  -3   9      360.22      403.50      5.91 o 
   1  -3   9      263.04      246.76      5.12 o 
   2  -3   9       43.94       36.72      1.76 o 
   3  -3   9        6.44        4.08      0.82 o 
   4  -3   9      168.77      176.51      5.35 o 
  -7  -2   9        4.89        5.67      1.42 o 
  -6  -2   9       11.97       14.47      1.99 o 
  -5  -2   9       10.02       11.06      1.99 o 
  -4  -2   9       60.06       59.28      3.69 o 
  -3  -2   9       65.02       58.65      3.80 o 
  -2  -2   9       52.28       49.01      1.57 o 
  -1  -2   9       46.95       49.76      3.24 o 
   0  -2   9       15.57       15.23      1.34 o 
   1  -2   9       51.64       49.01      2.30 o 
   2  -2   9      185.48      189.69      4.86 o 
   3  -2   9       13.65       17.86      1.37 o 
   4  -2   9       13.93       16.85      1.97 o 
  -7  -1   9        5.12        4.54      1.42 o 
  -6  -1   9       10.66        9.36      1.70 o 
  -5  -1   9       18.88       22.41      2.84 o 
  -4  -1   9      155.12      157.99      6.81 o 
  -3  -1   9        0.06        0.00      0.41 o 
  -2  -1   9       92.17       84.79      3.81 o 
  -1  -1   9       78.44       75.24      4.33 o 
   0  -1   9       70.62       68.92      3.97 o 
   1  -1   9      139.61      127.07      5.67 o 
   2  -1   9       73.03       57.58      3.69 o 
   3  -1   9        0.26        0.00      0.53 o 
   4  -1   9      102.50      109.48      7.09 o 
  -6   0   9        7.55        8.79      1.70 o 
  -5   0   9       12.45       24.96      2.84 o 
  -4   0   9       10.46        7.94      1.99 o 
  -3   0   9        4.33        3.97      1.42 o 
  -2   0   9        5.22        5.18      0.90 o 
  -1   0   9       67.19       68.85      2.50 o 
   0   0   9        7.79       11.06      1.70 o 
   1   0   9        8.00       11.35      1.99 o 
   2   0   9       15.50       13.65      1.56 o 
   3   0   9       79.19       88.58      3.10 o 
  -7   1   9       18.10       14.47      2.27 o 
  -6   1   9       28.21       23.26      2.84 o 
  -5   1   9       45.49       51.62      3.97 o 
  -4   1   9       57.96       55.31      4.25 o 
  -3   1   9        0.12        0.85      1.42 o 
  -2   1   9       51.27       54.22      2.25 o 
  -1   1   9       20.59       23.39      2.13 o 
   0   1   9       14.01       12.20      1.99 o 
   1   1   9      114.83      117.86      3.71 o 
   2   1   9        6.67        5.64      1.56 o 
  -6   2   9       20.07       17.30      2.84 o 
  -5   2   9        0.71        0.85      1.42 o 
  -4   2   9        0.08        0.85      1.42 o 
  -3   2   9        2.99        0.28      1.42 o 
  -2   2   9       34.47       29.85      2.45 o 
  -1   2   9       48.22       49.64      3.40 o 
   0   2   9        0.18        1.13      0.85 o 
   1   2   9      220.23      217.59      5.60 o 
   2   2   9        4.81        5.79      1.09 o 
  -5   3   9        1.47        4.54      1.99 o 
  -4   3   9       89.35       91.61      6.24 o 
  -3   3   9        1.11        2.84      1.99 o 
  -2   3   9        0.66        0.00      0.73 o 
  -1   3   9       15.11       15.32      2.27 o 
   0   3   9        0.00        0.81      0.68 o 
  -3  -8  10       27.67       32.54      3.63 o 
  -2  -8  10       33.44       32.42      1.71 o 
  -1  -8  10       30.10       28.83      1.38 o 
   0  -8  10        6.96        4.53      0.76 o 
   1  -8  10        7.21       11.88      1.84 o 
  -5  -7  10        1.28        2.84      1.99 o 
  -4  -7  10        1.25        0.57      1.00 o 
  -3  -7  10       13.96       14.90      1.77 o 
  -2  -7  10       33.19       32.95      1.29 o 
  -1  -7  10      103.37       98.22      2.46 o 
   0  -7  10        3.49        4.43      0.74 o 
   1  -7  10       44.21       47.48      2.41 o 
   2  -7  10        7.97       10.69      1.32 o 
  -6  -6  10       20.18       18.72      3.12 o 
  -5  -6  10        2.78        8.79      2.27 o 
  -4  -6  10        7.42        6.10      1.40 o 
  -3  -6  10        0.46        0.85      0.61 o 
  -2  -6  10        0.36        0.41      0.37 o 
  -1  -6  10       66.90       68.30      2.35 o 
   0  -6  10       66.52       78.49      2.92 o 
   1  -6  10        6.71        6.48      1.08 o 
   2  -6  10        6.66        7.04      1.03 o 
  -6  -5  10       16.25       20.99      2.84 o 
  -5  -5  10       32.06       32.05      3.69 o 
  -4  -5  10       58.42       59.56      4.25 o 
  -3  -5  10       21.95       23.54      1.87 o 
  -2  -5  10      113.11      106.92      2.81 o 
  -1  -5  10       10.24        9.98      0.94 o 
   0  -5  10       20.91       21.69      2.01 o 
   1  -5  10       51.60       53.39      2.22 o 
   2  -5  10      128.98      128.13      5.63 o 
   3  -5  10        8.00        8.30      1.15 o 
  -7  -4  10        2.35        2.27      1.42 o 
  -6  -4  10        1.79        2.84      1.42 o 
  -5  -4  10       37.53       31.48      3.40 o 
  -4  -4  10       18.29       18.72      2.84 o 
  -3  -4  10        2.13        1.82      0.61 o 
  -2  -4  10       19.17       18.93      0.94 o 
  -1  -4  10        0.45        1.89      0.49 o 
   0  -4  10        0.07        0.85      0.80 o 
   1  -4  10       58.22       60.86      3.12 o 
   2  -4  10      148.15      143.58     14.89 o 
   3  -4  10        7.71        8.23      1.42 o 
  -7  -3  10        7.57        6.52      1.70 o 
  -6  -3  10       39.43       34.32      3.40 o 
  -5  -3  10        2.90        3.40      1.42 o 
  -4  -3  10       94.69       91.61      5.11 o 
  -3  -3  10      122.01      123.35      3.82 o 
  -2  -3  10       27.01       27.39      1.37 o 
  -1  -3  10       80.97       91.38      2.57 o 
   0  -3  10       34.73       39.73      2.61 o 
   1  -3  10        5.55        4.16      1.00 o 
   2  -3  10       22.13       22.07      2.98 o 
   3  -3  10      106.24      102.96      4.54 o 
  -7  -2  10       13.78       12.48      2.27 o 
  -6  -2  10       33.30       30.92      3.12 o 
  -5  -2  10       56.91       76.58      4.54 o 
  -4  -2  10        5.43       11.06      2.27 o 
  -3  -2  10       23.13       22.04      1.84 o 
  -2  -2  10      247.13      245.74      5.91 o 
  -1  -2  10      253.98      249.77      5.59 o 
   0  -2  10      115.11      120.26      5.67 o 
   1  -2  10      204.25      197.69      7.94 o 
   2  -2  10        1.16        3.69      1.42 o 
   3  -2  10        0.05        0.00      0.85 o 
  -7  -1  10        5.59        4.82      1.42 o 
  -6  -1  10       30.53       25.53      3.12 o 
  -5  -1  10        3.99        3.40      1.42 o 
  -4  -1  10        0.01        0.00      1.13 o 
  -3  -1  10       35.12       41.98      4.25 o 
  -2  -1  10       74.78       78.71      2.79 o 
  -1  -1  10       40.47       37.97      5.53 o 
   0  -1  10       62.70       75.45      4.25 o 
   1  -1  10      193.20      188.05      7.66 o 
   2  -1  10        2.26        1.13      1.13 o 
  -6   0  10        0.18        0.57      1.13 o 
  -5   0  10       48.11       57.29      4.25 o 
  -4   0  10       16.20       15.03      2.55 o 
  -3   0  10       59.93       60.13      4.54 o 
  -2   0  10        6.19        3.94      1.42 o 
  -1   0  10      169.66      160.31      7.09 o 
   0   0  10      151.01      152.03      6.52 o 
   1   0  10        1.32        0.57      0.85 o 
   2   0  10      155.88      143.80      6.52 o 
  -6   1  10        1.84        1.13      1.42 o 
  -5   1  10       76.22       73.18      5.11 o 
  -4   1  10      155.93      164.23      7.94 o 
  -3   1  10      413.55      419.21     14.75 o 
  -2   1  10      141.27      141.90      4.84 o 
  -1   1  10       19.51       17.87      2.27 o 
   0   1  10        0.04        0.00      0.85 o 
   1   1  10       48.72       54.46      3.69 o 
  -5   2  10        9.38       10.78      2.84 o 
  -4   2  10       71.14       68.07      5.39 o 
  -3   2  10       80.56       87.64      6.24 o 
  -2   2  10       27.80       31.43      2.62 o 
  -1   2  10      120.50      121.11      5.96 o 
   0   2  10       27.73       36.02      3.69 o 
  -4  -7  11        4.32        5.96      1.60 o 
  -3  -7  11       15.75       19.30      1.67 o 
  -2  -7  11       16.79       17.06      1.13 o 
  -1  -7  11      104.68      106.30      3.64 o 
   0  -7  11       42.89       41.13      4.11 o 
  -5  -6  11        0.00        0.00      1.42 o 
  -4  -6  11        9.73        8.84      1.60 o 
  -3  -6  11       87.89       83.89      2.84 o 
  -2  -6  11       37.60       34.41      1.37 o 
  -1  -6  11        0.99        0.34      0.58 o 
   0  -6  11        0.42        0.43      0.80 o 
   1  -6  11      106.07      102.22      4.01 o 
  -6  -5  11        2.23        3.40      1.42 o 
  -5  -5  11       56.99       56.73      4.54 o 
  -4  -5  11      259.29      271.44     10.78 o 
  -3  -5  11      239.64      231.32      5.13 o 
  -2  -5  11      158.85      155.40      2.85 o 
  -1  -5  11        9.49        8.54      1.00 o 
   0  -5  11        4.38        6.63      1.29 o 
   1  -5  11        5.80        4.41      1.84 o 
   2  -5  11        1.12        1.92      0.89 o 
  -6  -4  11        0.12        0.00      1.13 o 
  -5  -4  11        0.25        0.00      0.85 o 
  -4  -4  11        0.48        0.00      1.13 o 
  -3  -4  11        1.13        2.33      0.94 o 
  -2  -4  11      480.83      454.84      7.92 o 
  -1  -4  11        0.06        0.00      0.60 o 
   0  -4  11      189.26      214.62      8.37 o 
   1  -4  11        0.25        1.84      0.99 o 
   2  -4  11        3.89        5.29      1.28 o 
  -6  -3  11        0.42        2.27      1.42 o 
  -5  -3  11       26.31       25.53      3.12 o 
  -4  -3  11        2.21        1.42      1.42 o 
  -3  -3  11       82.15       82.25      6.24 o 
  -2  -3  11       28.12       26.62      2.45 o 
  -1  -3  11      301.26      273.99      9.93 o 
   0  -3  11      178.48      191.60      5.62 o 
   1  -3  11       26.63       23.49      2.10 o 
   2  -3  11      194.93      201.38      7.94 o 
  -6  -2  11        5.46        3.69      1.42 o 
  -5  -2  11       16.10       17.87      2.84 o 
  -4  -2  11        2.29        3.12      1.42 o 
  -3  -2  11        1.27        0.00      1.13 o 
  -2  -2  11       24.78       26.83      3.12 o 
  -1  -2  11       40.67       37.72      3.69 o 
   0  -2  11       33.18       36.59      3.69 o 
   1  -2  11        0.28        0.57      1.13 o 
   2  -2  11        7.52        4.25      1.42 o 
  -6  -1  11       54.91       49.64      3.97 o 
  -5  -1  11        6.27        7.37      1.99 o 
  -4  -1  11       38.64       32.90      3.97 o 
  -3  -1  11       56.48       64.67      4.82 o 
  -2  -1  11       24.89       26.51      2.38 o 
  -1  -1  11       31.85       34.32      3.40 o 
   0  -1  11       66.17       77.72      4.82 o 
   1  -1  11        4.36        6.81      1.70 o 
  -5   0  11        4.51        9.64      2.27 o 
  -4   0  11        9.09        9.36      2.55 o 
  -3   0  11        1.39        3.40      1.70 o 
  -2   0  11        0.42        0.00      0.73 o 
  -1   0  11       49.37       53.32      3.97 o 
   0   0  11        4.29        4.25      1.42 o 
  -4   1  11       15.90       20.14      3.40 o 
  -3   1  11        1.37        1.13      1.70 o 
  -2   1  11       12.04        9.93      1.99 o 
  -1   1  11        4.02        3.40      1.42 o 
  -4  -6  12        0.83        2.27      1.70 o 
  -3  -6  12        4.23        3.85      1.00 o 
  -2  -6  12        0.50        0.56      0.42 o 
  -1  -6  12       25.44       29.11      4.68 o 
   0  -6  12       24.14       34.24      4.25 o 
  -5  -5  12        4.45        5.39      1.99 o 
  -4  -5  12       31.47       25.81      3.69 o 
  -3  -5  12        3.48        3.51      0.99 o 
  -2  -5  12        5.03        7.12      0.74 o 
  -1  -5  12        2.52        2.73      1.13 o 
   0  -5  12       21.52       27.33      2.50 o 
  -5  -4  12        2.73        2.27      1.70 o 
  -4  -4  12       12.04       13.61      2.55 o 
  -3  -4  12        3.84        5.32      1.15 o 
  -2  -4  12        6.18        7.88      0.94 o 
  -1  -4  12       30.17       26.81      2.41 o 
   0  -4  12       90.18      104.95      4.21 o 
  -5  -3  12       12.96       23.54      3.40 o 
  -4  -3  12       44.37       48.79      4.82 o 
  -3  -3  12       10.32       13.52      1.63 o 
  -2  -3  12       19.33       19.24      2.18 o 
  -1  -3  12        1.28        2.27      1.42 o 
   0  -3  12        3.71        3.97      1.70 o 
  -5  -2  12        9.48        8.79      2.27 o 
  -4  -2  12       34.30       32.90      3.97 o 
  -3  -2  12       37.64       39.14      4.54 o 
  -2  -2  12        9.26        9.26      1.57 o 
  -1  -2  12       31.61       26.66      3.40 o 
   0  -2  12        1.40        1.13      1.42 o 
  -4  -1  12       31.75       30.07      3.97 o 
  -3  -1  12       51.89       54.17      5.67 o 
  -2  -1  12        8.28       11.63      2.27 o 
  -1  -1  12       84.93       81.40      5.11 o 
  -3   0  12       30.89       32.90      4.54 o 
                                                 
